# Supplementary material for: Large-scale polymorphism discovery in macaque G-protein coupled receptors
Source: BMC Genomics. 2013 Oct 11;14:703. doi: 10.1186/1471-2164-14-703 (PMC3907043; doi:10.1186/1471-2164-14-703)
Supplement: Additional file 1: Table S1 — All SNPs identified by this survey. [file 1471-2164-14-703-S1.xlsx]

## Sheet: GPCR Variation
									Chinese Rhesus				Indian Rhesus				Cynomolgus
Position	Reference Allele	Allele X	Allele Y	GPCR Class	Gene	Genic Region	CDS Consequence		n	X	Y		n	X	Y		n	X	Y
chr1:103600287	g	g	t	Class A	GPR88	Upstream			1	1	0		5	1	0		4	0.875	0.125
chr1:103600300	a	a	-	Class A	GPR88	Upstream			2	1	0		5	0.9	0.1		7	0.857143	0.142857
chr1:103600321	c	c	t	Class A	GPR88	Upstream			7	0.857143	0.142857		7	1	0		10	0	1
chr1:103600336	g	g	t	Class A	GPR88	Upstream			11	1	0		10	0.95	0.05		12	1	0
chr1:103600374	c	c	a	Class A	GPR88	Upstream			16	1	0		12	0.958333	0.0416667		19	1	0
chr1:103600386	g	g	c	Class A	GPR88	Upstream			18	0.111111	0.888889		15	0.666667	0.333333		22	0	1
chr1:103600440	g	g	t	Class A	GPR88	Upstream			21	1	0		21	1	0		28	0.964286	0.0357143
chr1:103600450	g	g	t	Class A	GPR88	Upstream			20	1	0		21	1	0		29	0.982759	0.0172414
chr1:103600454	g	g	t	Class A	GPR88	Upstream			20	1	0		22	0.977273	0.0227273		29	0.982759	0.0172414
chr1:103600473	g	g	t	Class A	GPR88	Upstream			20	1	0		23	0.978261	0.0217391		29	1	0
chr1:103600476	g	g	t	Class A	GPR88	Upstream			21	1	0		23	1	0		29	0.982759	0.0172414
chr1:103600489	g	g	t	Class A	GPR88	Upstream			21	1	0		26	0.980769	0.0192308		29	1	0
chr1:103600495	a	a	-	Class A	GPR88	Upstream			21	1	0		26	1	0		29	0.87931	0.12069
chr1:103600496	g	g	-	Class A	GPR88	Upstream			21	1	0		25	1	0		25	0.86	0.14
chr1:103600501	g	g	a	Class A	GPR88	Upstream			21	0.857143	0.142857		29	1	0		29	1	0
chr1:103600505	g	g	t	Class A	GPR88	Upstream			21	1	0		28	0.964286	0.0357143		29	1	0
chr1:103600545	g	g	t	Class A	GPR88	Upstream			21	1	0		30	0.983333	0.0166667		29	1	0
chr1:103600583	c	c	a	Class A	GPR88	Upstream			21	1	0		31	0.983871	0.016129		30	1	0
chr1:103600609	c	c	a	Class A	GPR88	Upstream			21	1	0		31	0.983871	0.016129		30	1	0
chr1:103600619	c	c	t	Class A	GPR88	Upstream			21	1	0		30	0.8	0.2		30	0.983333	0.0166667
chr1:103600630	g	g	a	Class A	GPR88	Upstream			21	1	0		30	0.8	0.2		30	1	0
chr1:103600668	c	c	a	Class A	GPR88	Upstream			21	1	0		30	0.983333	0.0166667		31	1	0
chr1:103600680	c	c	a	Class A	GPR88	Upstream			21	1	0		30	0.983333	0.0166667		31	1	0
chr1:103600723	g	g	t	Class A	GPR88	Upstream			21	1	0		30	1	0		31	0.983871	0.016129
chr1:103600727	g	g	t	Class A	GPR88	Upstream			21	1	0		29	0.982759	0.0172414		31	1	0
chr1:103600778	t	t	c	Class A	GPR88	Upstream			21	1	0		27	0.981481	0.0185185		29	1	0
chr1:103600827	c	c	t	Class A	GPR88	Upstream			21	1	0		27	1	0		30	0.816667	0.183333
chr1:103600840	a	a	g	Class A	GPR88	Upstream			21	0.904762	0.0952381		26	1	0		30	1	0
chr1:103600879	a	a	g	Class A	GPR88	Upstream			21	1	0		29	1	0		28	0.714286	0.285714
chr1:103600883	c	c	a	Class A	GPR88	Upstream			21	1	0		28	0.982143	0.0178571		28	1	0
chr1:103600901	c	c	a	Class A	GPR88	Upstream			21	1	0		27	0.981481	0.0185185		29	0.982759	0.0172414
chr1:103600903	c	c	a	Class A	GPR88	Upstream			21	1	0		26	0.980769	0.0192308		29	1	0
chr1:103600907	t	t	c	Class A	GPR88	Upstream			21	1	0		26	1	0		29	0.844828	0.155172
chr1:103600917	c	c	a	Class A	GPR88	Upstream			21	1	0		25	1	0		29	0.982759	0.0172414
chr1:103600940	c	c	t	Class A	GPR88	Upstream			21	0.785714	0.214286		25	1	0		29	0.931034	0.0689655
chr1:103600948	g	g	c	Class A	GPR88	Upstream			21	0.952381	0.047619		23	1	0		28	1	0
chr1:103600949	g	g	t	Class A	GPR88	Upstream			21	0.952381	0.047619		23	1	0		28	1	0
chr1:103600950	c	c	a	Class A	GPR88	Upstream			21	1	0		22	0.977273	0.0227273		28	0.982143	0.0178571
chr1:103600951	a	a	t	Class A	GPR88	Upstream			21	0.952381	0.047619		22	1	0		28	1	0
chr1:103600952	a	a	g	Class A	GPR88	Upstream			19	0.921053	0.0789474		22	0.931818	0.0681818		28	1	0
chr1:103600954	a	a	c	Class A	GPR88	Upstream			21	0.97619	0.0238095		22	1	0		28	1	0
chr1:103600956	t	t	c	Class A	GPR88	Upstream			21	0.97619	0.0238095		22	1	0		28	1	0
chr1:103600958	c	c	t	Class A	GPR88	Upstream			21	0.880952	0.119048		20	0.525	0.475		28	1	0
chr1:103600961	t	t	c	Class A	GPR88	Upstream			20	0.925	0.075		21	1	0		28	1	0
chr1:103600962	c	c	a	Class A	GPR88	Upstream			19	1	0		21	0.97619	0.0238095		28	1	0
chr1:103600966	c	c	t	Class A	GPR88	Upstream			18	1	0		20	1	0		28	0.839286	0.160714
chr1:103600968	c	c	a	Class A	GPR88	Upstream			18	1	0		19	1	0		28	0.982143	0.0178571
chr1:103600972	c	c	t	Class A	GPR88	Upstream			18	0.944444	0.0555556		15	0.966667	0.0333333		26	1	0
chr1:103600974	t	t	c	Class A	GPR88	Upstream			18	0.0833333	0.916667		15	0.6	0.4		27	0.222222	0.777778
chr1:103600978	c	c	t	Class A	GPR88	Upstream			18	1	0		15	1	0		25	0.92	0.08
chr1:103600982	c	c	t	Class A	GPR88	Upstream			14	0.964286	0.0357143		12	1	0		19	1	0
chr1:103600984	c	c	t	Class A	GPR88	Upstream			12	0.958333	0.0416667		11	1	0		13	0.961538	0.0384615
chr1:103600986	c	c	t	Class A	GPR88	Upstream			10	1	0		9	1	0		10	0.8	0.2
chr1:103600988	a	a	c	Class A	GPR88	Upstream			4	0	1		8	0.5	0.5		6	0	1
chr1:103600990	t	t	c	Class A	GPR88	Upstream			2	0	1		8	0.5	0.5		3	0	1
chr1:103601154	t	t	c	Class A	GPR88	Upstream			11	1	0		12	1	0		9	0.666667	0.333333
chr1:103601179	g	g	t	Class A	GPR88	Upstream			15	0.966667	0.0333333		16	1	0		22	1	0
chr1:103601180	g	g	t	Class A	GPR88	Upstream			15	1	0		17	0.970588	0.0294118		22	1	0
chr1:103601214	c	c	a	Class A	GPR88	Upstream			12	0.958333	0.0416667		18	1	0		27	1	0
chr1:103601238	c	c	a	Class A	GPR88	Upstream			16	1	0		20	0.975	0.025		28	1	0
chr1:103601269	c	c	a	Class A	GPR88	Upstream			18	1	0		22	1	0		28	0.982143	0.0178571
chr1:103601270	g	g	t	Class A	GPR88	Upstream			18	1	0		22	1	0		28	0.982143	0.0178571
chr1:103601274	g	g	t	Class A	GPR88	Upstream			18	1	0		23	1	0		28	0.982143	0.0178571
chr1:103601288	g	g	c	Class A	GPR88	Upstream			18	1	0		25	0.96	0.04		29	1	0
chr1:103601303	t	t	c	Class A	GPR88	Upstream			19	0.868421	0.131579		25	0.78	0.22		29	1	0
chr1:103601306	g	g	t	Class A	GPR88	Upstream			19	1	0		25	0.98	0.02		29	1	0
chr1:103601321	g	g	t	Class A	GPR88	Upstream			18	1	0		27	0.981481	0.0185185		29	1	0
chr1:103601334	g	g	t	Class A	GPR88	Upstream			18	1	0		27	0.981481	0.0185185		30	1	0
chr1:103601343	g	g	t	Class A	GPR88	Upstream			19	1	0		27	0.981481	0.0185185		30	1	0
chr1:103601346	g	g	t	Class A	GPR88	Upstream			19	1	0		27	0.962963	0.037037		30	1	0
chr1:103601352	g	g	t	Class A	GPR88	Upstream			19	1	0		29	0.982759	0.0172414		30	0.983333	0.0166667
chr1:103601358	g	g	t	Class A	GPR88	Upstream			19	1	0		29	1	0		30	0.983333	0.0166667
chr1:103601405	t	t	a	Class A	GPR88	CDS	Nonsynonymous		20	1	0		30	1	0		30	0.983333	0.0166667
chr1:103601426	g	g	t	Class A	GPR88	CDS	Nonsynonymous		21	1	0		30	0.983333	0.0166667		30	1	0
chr1:103601461	g	g	t	Class A	GPR88	CDS	Synonymous		21	1	0		30	1	0		29	0.982759	0.0172414
chr1:103601488	a	a	g	Class A	GPR88	CDS	Synonymous		21	0.952381	0.047619		30	1	0		29	1	0
chr1:103601512	c	c	a	Class A	GPR88	CDS	Synonymous		21	1	0		31	0.983871	0.016129		29	1	0
chr1:103601514	g	g	t	Class A	GPR88	CDS	Nonsynonymous		21	1	0		31	1	0		29	0.982759	0.0172414
chr1:103601524	g	g	t	Class A	GPR88	CDS	Synonymous		21	1	0		27	0.981481	0.0185185		30	1	0
chr1:103601553	c	c	a	Class A	GPR88	CDS	Stop Gain		21	1	0		26	1	0		30	0.983333	0.0166667
chr1:103601608	c	c	a	Class A	GPR88	CDS	Synonymous		21	1	0		32	0.984375	0.015625		29	1	0
chr1:103601634	g	g	t	Class A	GPR88	CDS	Nonsynonymous		21	1	0		34	0.985294	0.0147059		29	1	0
chr1:103601715	g	g	t	Class A	GPR88	CDS	Nonsynonymous		21	1	0		34	0.985294	0.0147059		30	1	0
chr1:103601732	g	g	t	Class A	GPR88	CDS	Nonsynonymous		21	1	0		36	0.986111	0.0138889		30	1	0
chr1:103601774	c	c	a	Class A	GPR88	CDS	Nonsynonymous		21	1	0		33	0.984848	0.0151515		30	1	0
chr1:103601782	c	c	a	Class A	GPR88	CDS	Synonymous		21	1	0		31	0.983871	0.016129		30	1	0
chr1:103601797	c	c	a	Class A	GPR88	CDS	Synonymous		21	1	0		35	0.985714	0.0142857		29	1	0
chr1:103601813	c	c	a	Class A	GPR88	CDS	Synonymous		21	1	0		35	0.985714	0.0142857		29	1	0
chr1:103601821	c	c	t	Class A	GPR88	CDS	Synonymous		21	0.952381	0.047619		35	1	0		29	1	0
chr1:103601850	g	g	t	Class A	GPR88	CDS	Nonsynonymous		21	1	0		29	0.982759	0.0172414		30	1	0
chr1:103601884	g	g	a	Class A	GPR88	CDS	Synonymous		21	0.785714	0.214286		34	1	0		30	1	0
chr1:103601896	c	c	g	Class A	GPR88	CDS	Synonymous		21	0.785714	0.214286		33	1	0		29	1	0
chr1:103601905	g	g	a	Class A	GPR88	CDS	Synonymous		21	0.928571	0.0714286		31	1	0		29	1	0
chr1:103601929	g	g	a	Class A	GPR88	CDS	Synonymous		21	1	0		29	0.982759	0.0172414		29	1	0
chr1:103601932	c	c	a	Class A	GPR88	CDS	Synonymous		21	1	0		29	0.982759	0.0172414		29	0.982759	0.0172414
chr1:103601942	c	c	a	Class A	GPR88	CDS	Nonsynonymous		21	1	0		28	0.982143	0.0178571		29	1	0
chr1:103601943	c	c	a	Class A	GPR88	CDS	Nonsynonymous		21	1	0		28	1	0		28	0.982143	0.0178571
chr1:103601949	g	g	a	Class A	GPR88	CDS	Nonsynonymous		21	1	0		28	1	0		28	0.821429	0.178571
chr1:103601953	c	c	g	Class A	GPR88	Intron			20	1	0		28	0.982143	0.0178571		28	1	0
chr1:103601976	c	c	a	Class A	GPR88	Intron			18	1	0		17	1	0		22	0.977273	0.0227273
chr1:103602212	t	t	c	Class A	GPR88	CDS	Synonymous		12	0.791667	0.208333		18	1	0		21	0.380952	0.619048
chr1:103602215	c	c	a	Class A	GPR88	CDS	Synonymous		12	1	0		19	0.973684	0.0263158		22	1	0
chr1:103602222	g	g	t	Class A	GPR88	CDS	Nonsynonymous		13	1	0		20	0.975	0.025		25	1	0
chr1:103602226	c	c	a	Class A	GPR88	CDS	Nonsynonymous		13	1	0		22	0.977273	0.0227273		26	1	0
chr1:103602230	c	c	t	Class A	GPR88	CDS	Synonymous		15	1	0		22	1	0		27	1	0
chr1:103602233	g	g	t	Class A	GPR88	CDS	Synonymous		15	1	0		22	1	0		27	0.833333	0.166667
chr1:103602236	g	g	t	Class A	GPR88	CDS	Synonymous		15	1	0		22	1	0		27	0.981481	0.0185185
chr1:103602239	g	g	a	Class A	GPR88	CDS	Synonymous		15	0.966667	0.0333333		22	1	0		28	1	0
chr1:103602241	c	c	a	Class A	GPR88	CDS	Nonsynonymous		15	1	0		22	1	0		28	0.982143	0.0178571
chr1:103602253	c	c	a	Class A	GPR88	CDS	Nonsynonymous		16	1	0		24	0.979167	0.0208333		27	1	0
chr1:103602254	t	t	c	Class A	GPR88	CDS	Synonymous		16	1	0		22	0.977273	0.0227273		27	1	0
chr1:103602257	g	g	a	Class A	GPR88	CDS	Synonymous		17	1	0		22	1	0		28	0.946429	0.0535714
chr1:103602268	c	c	a	Class A	GPR88	CDS	Nonsynonymous		17	1	0		23	0.978261	0.0217391		27	1	0
chr1:103602271	g	g	t	Class A	GPR88	CDS	Nonsynonymous		17	1	0		23	1	0		26	0.980769	0.0192308
chr1:103602276	g	g	a	Class A	GPR88	CDS	Nonsynonymous		16	1	0		24	0.979167	0.0208333		26	1	0
chr1:103602293	c	c	a	Class A	GPR88	CDS	Nonsynonymous		17	1	0		24	1	0		27	0.981481	0.0185185
chr1:103602298	t	t	a	Class A	GPR88	CDS	Nonsynonymous		16	1	0		25	0.98	0.02		26	1	0
chr1:103602299	g	g	c	Class A	GPR88	CDS	Synonymous		16	1	0		25	0.98	0.02		26	1	0
chr1:103602326	c	c	a	Class A	GPR88	CDS	Nonsynonymous		18	1	0		28	0.964286	0.0357143		29	1	0
chr1:103602347	g	g	t	Class A	GPR88	CDS	Synonymous		18	1	0		28	0.982143	0.0178571		29	1	0
chr1:103602348	g	g	t	Class A	GPR88	CDS	Nonsynonymous		18	1	0		29	1	0		29	1	0
chr1:103602353	g	g	t	Class A	GPR88	CDS	Nonsynonymous		19	1	0		29	1	0		29	0.982759	0.0172414
chr1:103602388	c	c	a	Class A	GPR88	CDS	Nonsynonymous		19	1	0		30	0.983333	0.0166667		29	1	0
chr1:103602389	c	c	t	Class A	GPR88	CDS	Synonymous		19	0.973684	0.0263158		30	1	0		28	1	0
chr1:103602405	g	g	t	Class A	GPR88	CDS	Nonsynonymous		19	1	0		28	1	0		28	0.982143	0.0178571
chr1:103602406	c	c	a	Class A	GPR88	CDS	Nonsynonymous		19	1	0		28	0.964286	0.0357143		28	1	0
chr1:103602419	g	g	c	Class A	GPR88	CDS	Synonymous		18	0.972222	0.0277778		29	1	0		29	0.862069	0.137931
chr1:103602422	c	c	a	Class A	GPR88	CDS	Stop Gain		18	1	0		28	1	0		29	0.982759	0.0172414
chr1:103602428	c	c	t	Class A	GPR88	CDS	Synonymous		18	1	0		29	0.982759	0.0172414		28	1	0
chr1:103602429	c	c	t	Class A	GPR88	CDS	Synonymous		18	0.972222	0.0277778		29	1	0		28	1	0
chr1:103602481	g	g	t	Class A	GPR88	CDS	Nonsynonymous		21	1	0		27	1	0		30	0.983333	0.0166667
chr1:103602485	c	c	a	Class A	GPR88	CDS	Synonymous		20	1	0		27	0.981481	0.0185185		29	0.827586	0.172414
chr1:103602486	g	g	t	Class A	GPR88	CDS	Nonsynonymous		20	1	0		27	0.981481	0.0185185		30	1	0
chr1:103602488	g	g	t	Class A	GPR88	CDS	Synonymous		20	1	0		27	0.981481	0.0185185		30	1	0
chr1:103602518	g	g	t	Class A	GPR88	CDS	Synonymous		21	1	0		28	0.982143	0.0178571		28	1	0
chr1:103602525	g	g	c	Class A	GPR88	CDS	Nonsynonymous		21	1	0		28	1	0		28	0.982143	0.0178571
chr1:103602528	g	g	t	Class A	GPR88	CDS	Nonsynonymous		21	1	0		29	0.982759	0.0172414		28	1	0
chr1:103602544	c	c	a	Class A	GPR88	CDS	Nonsynonymous		21	1	0		31	1	0		29	1	0
chr1:103602551	c	c	g	Class A	GPR88	CDS	Synonymous		20	0.975	0.025		32	1	0		30	0.85	0.15
chr1:103602566	g	g	t	Class A	GPR88	CDS	Synonymous		20	1	0		31	1	0		30	0.983333	0.0166667
chr1:103602572	g	g	t	Class A	GPR88	CDS	Synonymous		20	1	0		33	0.984848	0.0151515		30	1	0
chr1:103602617	g	g	t	Class A	GPR88	Downstream			21	1	0		34	0.985294	0.0147059		30	1	0
chr1:103602686	c	c	a	Class A	GPR88	Downstream			21	1	0		35	0.985714	0.0142857		31	1	0
chr1:103602692	a	a	g	Class A	GPR88	Downstream			21	1	0		36	0.833333	0.166667		31	1	0
chr1:103602696	c	c	g	Class A	GPR88	Downstream			21	0.928571	0.0714286		35	1	0		31	1	0
chr1:103602702	c	c	a	Class A	GPR88	Downstream			21	1	0		34	0.985294	0.0147059		31	1	0
chr1:103602707	g	g	t	Class A	GPR88	Downstream			21	1	0		31	0.983871	0.016129		31	1	0
chr1:103602724	a	a	c	Class A	GPR88	Downstream			21	1	0		31	1	0		30	0.983333	0.0166667
chr1:103602725	t	t	c	Class A	GPR88	Downstream			21	1	0		31	1	0		30	0.983333	0.0166667
chr1:103602775	t	t	g	Class A	GPR88	Downstream			21	1	0		34	1	0		30	0.9	0.1
chr1:103602828	c	c	a	Class A	GPR88	Downstream			21	1	0		33	0.984848	0.0151515		29	1	0
chr1:103602831	t	t	g	Class A	GPR88	Downstream			21	0.928571	0.0714286		33	0.863636	0.136364		29	1	0
chr1:103602832	g	g	c	Class A	GPR88	Downstream			21	1	0		32	1	0		29	0.931034	0.0689655
chr1:103602853	c	c	a	Class A	GPR88	Downstream			21	1	0		29	1	0		29	0.982759	0.0172414
chr1:103602870	g	g	t	Class A	GPR88	Downstream			21	1	0		27	0.981481	0.0185185		29	1	0
chr1:103602888	a	a	g	Class A	GPR88	Downstream			21	0.952381	0.047619		24	1	0		29	1	0
chr1:103602924	g	g	t	Class A	GPR88	Downstream			21	1	0		19	1	0		30	0.983333	0.0166667
chr1:103602948	g	g	t	Class A	GPR88	Downstream			20	1	0		21	0.97619	0.0238095		29	1	0
chr1:103602958	t	t	c	Class A	GPR88	Downstream			20	1	0		21	1	0		29	0.931034	0.0689655
chr1:103602966	c	c	a	Class A	GPR88	Downstream			20	0.975	0.025		20	1	0		29	1	0
chr1:103602981	c	c	t	Class A	GPR88	Downstream			21	1	0		21	0.97619	0.0238095		30	0.933333	0.0666667
chr1:103602993	g	g	t	Class A	GPR88	Downstream			21	1	0		22	0.977273	0.0227273		30	1	0
chr1:103602998	g	g	a	Class A	GPR88	Downstream			21	0.97619	0.0238095		21	1	0		30	1	0
chr1:103603033	g	g	a	Class A	GPR88	Downstream			21	0.761905	0.238095		25	1	0		29	1	0
chr1:103603045	c	c	a	Class A	GPR88	Downstream			21	1	0		24	0.979167	0.0208333		29	1	0
chr1:103603050	t	t	c	Class A	GPR88	Downstream			21	0.809524	0.190476		24	1	0		29	1	0
chr1:103603100	c	c	a	Class A	GPR88	Downstream			21	1	0		25	0.98	0.02		29	1	0
chr1:103603238	c	c	a	Class A	GPR88	Downstream			21	1	0		25	0.98	0.02		29	1	0
chr1:103603256	-	-	a	Class A	GPR88	Downstream			21	0.97619	0.0238095		22	1	0		29	1	0
chr1:103603321	t	t	a	Class A	GPR88	Downstream			20	1	0		19	1	0		29	0.844828	0.155172
chr1:103603326	c	c	t	Class A	GPR88	Downstream			20	1	0		19	0.973684	0.0263158		29	1	0
chr1:103603419	c	c	t	Class A	GPR88	Downstream			20	1	0		19	0.973684	0.0263158		29	1	0
chr1:103603451	c	c	t	Class A	GPR88	Downstream			20	0.975	0.025		19	1	0		29	1	0
chr1:103603469	g	g	t	Class A	GPR88	Downstream			20	1	0		19	0.973684	0.0263158		29	1	0
chr1:103603525	t	t	a	Class A	GPR88	Downstream			20	0.925	0.075		19	1	0		28	1	0
chr1:103603552	a	a	t	Class A	GPR88	Downstream			20	1	0		18	0.944444	0.0555556		28	1	0
chr1:103603553	-	-	t	Class A	GPR88	Downstream			20	1	0		18	0.944444	0.0555556		28	1	0
chr1:103603554	t	t	-	Class A	GPR88	Downstream			20	0.975	0.025		18	1	0		28	1	0
chr1:103603558	t	t	a	Class A	GPR88	Downstream			20	1	0		18	0.944444	0.0555556		28	1	0
chr1:103603632	c	c	a	Class A	GPR88	Downstream			20	1	0		21	0.952381	0.047619		29	1	0
chr1:103603653	g	g	t	Class A	GPR88	Downstream			20	1	0		21	0.97619	0.0238095		30	1	0
chr1:103603688	g	g	t	Class A	GPR88	Downstream			20	1	0		24	0.979167	0.0208333		31	1	0
chr1:103603707	g	g	t	Class A	GPR88	Downstream			21	1	0		24	0.979167	0.0208333		30	1	0
chr1:103603732	t	t	a	Class A	GPR88	Downstream			21	0.952381	0.047619		25	1	0		30	0.85	0.15
chr1:103603744	g	g	t	Class A	GPR88	Downstream			21	1	0		25	0.96	0.04		30	1	0
chr1:103603822	c	c	a	Class A	GPR88	Downstream			20	1	0		22	0.954545	0.0454545		29	1	0
chr1:103603878	c	c	a	Class A	GPR88	Downstream			20	1	0		18	1	0		30	0.983333	0.0166667
chr1:103603881	g	g	t	Class A	GPR88	Downstream			20	1	0		17	0.970588	0.0294118		30	0.983333	0.0166667
chr1:103604053	a	a	g	Class A	GPR88	Downstream			19	1	0		16	1	0		29	0.844828	0.155172
chr1:103604054	t	t	-	Class A	GPR88	Downstream			20	0.975	0.025		16	1	0		29	1	0
chr1:103604075	c	c	a	Class A	GPR88	Downstream			20	1	0		17	1	0		29	0.982759	0.0172414
chr1:103604083	g	g	t	Class A	GPR88	Downstream			20	0.95	0.05		18	1	0		29	1	0
chr1:103604135	c	c	a	Class A	GPR88	Downstream			20	1	0		15	0.966667	0.0333333		29	1	0
chr1:103604152	g	g	t	Class A	GPR88	Downstream			20	1	0		15	1	0		29	0.724138	0.275862
chr1:103604228	a	a	g	Class A	GPR88	Downstream			20	0.95	0.05		21	1	0		29	1	0
chr1:103604263	c	c	g	Class A	GPR88	Downstream			21	1	0		20	1	0		29	0.741379	0.258621
chr1:103604278	g	g	t	Class A	GPR88	Downstream			21	1	0		21	0.952381	0.047619		29	1	0
chr1:103604279	g	g	t	Class A	GPR88	Downstream			21	1	0		21	0.97619	0.0238095		29	1	0
chr1:103604303	a	a	g	Class A	GPR88	Downstream			21	1	0		22	0.954545	0.0454545		29	0.482759	0.517241
chr1:103604352	c	c	a	Class A	GPR88	Downstream			20	1	0		20	0.975	0.025		29	1	0
chr1:103604355	c	c	-	Class A	GPR88	Downstream			20	0.975	0.025		20	1	0		29	1	0
chr1:103604401	g	g	t	Class A	GPR88	Downstream			20	1	0		18	0.972222	0.0277778		29	1	0
chr1:103604439	t	t	g	Class A	GPR88	Downstream			20	0.975	0.025		16	0.71875	0.28125		29	1	0
chr1:103604465	c	c	a	Class A	GPR88	Downstream			20	1	0		16	1	0		29	0.982759	0.0172414
chr1:103604475	t	t	c	Class A	GPR88	Downstream			20	1	0		16	1	0		29	0.465517	0.534483
chr1:103604477	c	c	a	Class A	GPR88	Downstream			20	1	0		16	0.96875	0.03125		29	1	0
chr1:103604497	c	c	a	Class A	GPR88	Downstream			20	1	0		17	1	0		29	0.982759	0.0172414
chr1:103604506	c	c	a	Class A	GPR88	Downstream			20	1	0		17	1	0		29	0.982759	0.0172414
chr1:103604507	c	c	a	Class A	GPR88	Downstream			20	1	0		17	0.941176	0.0588235		29	1	0
chr1:103604513	c	c	a	Class A	GPR88	Downstream			20	1	0		17	1	0		29	0.982759	0.0172414
chr1:103604519	c	c	a	Class A	GPR88	Downstream			19	1	0		16	0.96875	0.03125		29	1	0
chr1:103604527	c	c	g	Class A	GPR88	Downstream			20	1	0		16	0.96875	0.03125		29	1	0
chr1:103604552	c	c	t	Class A	GPR88	Downstream			19	0.868421	0.131579		14	1	0		29	1	0
chr1:103604587	g	g	a	Class A	GPR88	Downstream			17	0.970588	0.0294118		12	1	0		27	1	0
chr1:103604594	t	t	c	Class A	GPR88	Downstream			17	1	0		12	1	0		27	0.685185	0.314815
chr1:103604608	c	c	a	Class A	GPR88	Downstream			16	1	0		11	1	0		25	0.92	0.08
chr1:103604610	a	a	c	Class A	GPR88	Downstream			16	1	0		10	1	0		25	0.98	0.02
chr1:104302078	c	c	a	Class A	S1PR1	Upstream			3	0.833333	0.166667		10	1	0		2	1	0
chr1:104302102	g	g	t	Class A	S1PR1	Upstream			6	1	0		7	0.928571	0.0714286		4	1	0
chr1:104302170	c	c	t	Class A	S1PR1	Upstream			14	1	0		19	0.947368	0.0526316		21	1	0
chr1:104302172	t	t	c	Class A	S1PR1	Upstream			14	1	0		19	0.947368	0.0526316		21	0.119048	0.880952
chr1:104302174	c	c	t	Class A	S1PR1	Upstream			15	1	0		19	1	0		21	0.97619	0.0238095
chr1:104302194	g	g	t	Class A	S1PR1	Upstream			16	1	0		20	1	0		27	0.962963	0.037037
chr1:104302202	g	g	c	Class A	S1PR1	Upstream			17	0.970588	0.0294118		21	1	0		27	0.351852	0.648148
chr1:104302205	a	a	c	Class A	S1PR1	Upstream			17	0.970588	0.0294118		21	1	0		27	1	0
chr1:104302237	g	g	t	Class A	S1PR1	Upstream			18	0.666667	0.333333		23	0.717391	0.282609		28	0.696429	0.303571
chr1:104302238	c	c	t	Class A	S1PR1	Upstream			18	0.75	0.25		23	0.847826	0.152174		28	0.767857	0.232143
chr1:104302241	c	c	t	Class A	S1PR1	Upstream			18	0.972222	0.0277778		24	1	0		28	0.982143	0.0178571
chr1:104302243	g	g	t	Class A	S1PR1	Upstream			18	1	0		26	0.980769	0.0192308		28	1	0
chr1:104302246	c	c	t	Class A	S1PR1	Upstream			18	1	0		27	1	0		28	0.803571	0.196429
chr1:104302267	c	c	a	Class A	S1PR1	Upstream			20	1	0		28	0.982143	0.0178571		29	1	0
chr1:104302287	g	g	t	Class A	S1PR1	Upstream			21	1	0		32	1	0		29	0.982759	0.0172414
chr1:104302292	c	c	a	Class A	S1PR1	Upstream			21	0.97619	0.0238095		30	1	0		29	1	0
chr1:104302303	c	c	a	Class A	S1PR1	Upstream			20	1	0		30	0.983333	0.0166667		30	1	0
chr1:104302313	g	g	a	Class A	S1PR1	Upstream			20	1	0		32	0.984375	0.015625		30	1	0
chr1:104302318	g	g	a	Class A	S1PR1	Upstream			20	1	0		31	0.935484	0.0645161		30	1	0
chr1:104302337	c	c	a	Class A	S1PR1	Upstream			21	1	0		33	0.984848	0.0151515		30	1	0
chr1:104302338	c	c	a	Class A	S1PR1	Upstream			21	1	0		33	0.984848	0.0151515		30	1	0
chr1:104302371	c	c	a	Class A	S1PR1	Upstream			21	1	0		29	0.982759	0.0172414		29	1	0
chr1:104302436	g	g	t	Class A	S1PR1	Upstream			21	1	0		32	0.984375	0.015625		30	1	0
chr1:104302455	g	g	t	Class A	S1PR1	Upstream			21	1	0		30	0.983333	0.0166667		29	1	0
chr1:104302465	c	c	a	Class A	S1PR1	Upstream			20	1	0		31	0.983871	0.016129		29	1	0
chr1:104302477	g	g	c	Class A	S1PR1	Upstream			21	1	0		32	0.984375	0.015625		29	1	0
chr1:104302482	c	c	a	Class A	S1PR1	Upstream			21	1	0		33	0.984848	0.0151515		29	1	0
chr1:104302491	t	t	g	Class A	S1PR1	Upstream			21	0.97619	0.0238095		32	1	0		29	1	0
chr1:104302503	c	c	a	Class A	S1PR1	Upstream			21	1	0		29	1	0		29	0.982759	0.0172414
chr1:104302505	g	g	c	Class A	S1PR1	Upstream			20	1	0		30	0.983333	0.0166667		29	1	0
chr1:104302532	c	c	a	Class A	S1PR1	Upstream			20	1	0		26	0.980769	0.0192308		29	1	0
chr1:104302543	c	c	a	Class A	S1PR1	Upstream			19	1	0		27	0.981481	0.0185185		29	1	0
chr1:104302557	a	a	g	Class A	S1PR1	Upstream			21	1	0		28	1	0		29	0.12069	0.87931
chr1:104302564	c	c	a	Class A	S1PR1	Upstream			20	1	0		29	0.982759	0.0172414		28	1	0
chr1:104302566	c	c	t	Class A	S1PR1	Upstream			20	1	0		29	0.982759	0.0172414		28	1	0
chr1:104302571	c	c	a	Class A	S1PR1	Upstream			20	1	0		28	0.982143	0.0178571		28	0.982143	0.0178571
chr1:104302583	a	a	t	Class A	S1PR1	Upstream			20	1	0		28	0.982143	0.0178571		28	1	0
chr1:104302588	g	g	a	Class A	S1PR1	Upstream			19	1	0		28	0.982143	0.0178571		28	1	0
chr1:104302589	c	c	a	Class A	S1PR1	Upstream			19	1	0		28	0.982143	0.0178571		28	1	0
chr1:104302596	c	c	t	Class A	S1PR1	Upstream			19	0.0789474	0.921053		27	0.185185	0.814815		27	0	1
chr1:104302599	c	c	t	Class A	S1PR1	Upstream			19	0.973684	0.0263158		27	1	0		28	1	0
chr1:104302615	c	c	a	Class A	S1PR1	Upstream			19	1	0		22	0.977273	0.0227273		28	1	0
chr1:104302622	c	c	a	Class A	S1PR1	Upstream			19	1	0		21	0.97619	0.0238095		28	1	0
chr1:104302623	c	c	a	Class A	S1PR1	Upstream			19	1	0		21	0.97619	0.0238095		28	1	0
chr1:104302630	c	c	t	Class A	S1PR1	Upstream			18	1	0		20	1	0		28	0.321429	0.678571
chr1:104302638	c	c	a	Class A	S1PR1	Upstream			19	1	0		19	0.973684	0.0263158		27	1	0
chr1:104302694	c	c	a	Class A	S1PR1	Upstream			17	1	0		16	0.96875	0.03125		20	1	0
chr1:104302709	a	a	g	Class A	S1PR1	Upstream			16	1	0		13	1	0		19	0.0789474	0.921053
chr1:104302754	g	g	a	Class A	S1PR1	Upstream			11	0.818182	0.181818		8	1	0		9	1	0
chr1:104302796	a	a	t	Class A	S1PR1	Upstream			3	1	0		6	0.833333	0.166667		2	1	0
chr1:104304216	a	a	t	Class A	S1PR1	Upstream			6	0.916667	0.0833333		4	1	0		4	1	0
chr1:104304218	c	c	g	Class A	S1PR1	Upstream			6	0.916667	0.0833333		5	1	0		4	1	0
chr1:104304268	g	g	t	Class A	S1PR1	Upstream			15	1	0		8	0.9375	0.0625		12	1	0
chr1:104304281	c	c	t	Class A	S1PR1	Upstream			16	1	0		10	1	0		15	0.433333	0.566667
chr1:104304301	g	g	a	Class A	S1PR1	Upstream			16	1	0		16	1	0		19	0.868421	0.131579
chr1:104304317	a	a	t	Class A	S1PR1	Upstream			17	1	0		19	1	0		24	0.895833	0.104167
chr1:104304345	c	c	t	Class A	S1PR1	Upstream			18	0.944444	0.0555556		23	1	0		29	0.982759	0.0172414
chr1:104304346	c	c	t	Class A	S1PR1	Upstream			18	1	0		22	1	0		29	0.982759	0.0172414
chr1:104304396	g	g	t	Class A	S1PR1	Upstream			20	1	0		25	1	0		28	0.982143	0.0178571
chr1:104304404	g	g	a	Class A	S1PR1	Upstream			21	0.952381	0.047619		25	1	0		28	1	0
chr1:104304411	g	g	a	Class A	S1PR1	Upstream			21	0.904762	0.0952381		23	0.891304	0.108696		28	1	0
chr1:104304424	g	g	a	Class A	S1PR1	Upstream			21	1	0		25	0.98	0.02		29	1	0
chr1:104304464	g	g	t	Class A	S1PR1	Upstream			21	1	0		29	0.982759	0.0172414		29	1	0
chr1:104304476	g	g	a	Class A	S1PR1	Upstream			21	0.928571	0.0714286		29	0.465517	0.534483		29	1	0
chr1:104304481	c	c	t	Class A	S1PR1	Upstream			21	0.952381	0.047619		30	1	0		29	1	0
chr1:104304484	c	c	g	Class A	S1PR1	Upstream			21	1	0		30	0.983333	0.0166667		29	1	0
chr1:104304545	g	g	a	Class A	S1PR1	Upstream			21	0.97619	0.0238095		30	1	0		30	1	0
chr1:104304559	c	c	a	Class A	S1PR1	Upstream			21	0.97619	0.0238095		32	1	0		30	1	0
chr1:104304562	g	g	t	Class A	S1PR1	Upstream			21	1	0		32	0.984375	0.015625		30	1	0
chr1:104304606	g	g	a	Class A	S1PR1	Upstream			21	1	0		32	0.984375	0.015625		29	1	0
chr1:104304614	g	g	t	Class A	S1PR1	Upstream			21	1	0		33	0.984848	0.0151515		29	1	0
chr1:104304642	c	c	a	Class A	S1PR1	CDS	Nonsynonymous		21	1	0		35	0.985714	0.0142857		29	1	0
chr1:104304647	g	g	t	Class A	S1PR1	CDS	Synonymous		21	1	0		34	0.985294	0.0147059		29	1	0
chr1:104304677	c	c	a	Class A	S1PR1	CDS	Nonsynonymous		21	1	0		33	0.984848	0.0151515		29	1	0
chr1:104304800	c	c	a	Class A	S1PR1	CDS	Synonymous		21	1	0		33	0.984848	0.0151515		29	1	0
chr1:104304804	c	c	a	Class A	S1PR1	CDS	Nonsynonymous		21	1	0		32	0.984375	0.015625		30	1	0
chr1:104304806	c	c	a	Class A	S1PR1	CDS	Synonymous		21	1	0		31	0.983871	0.016129		30	1	0
chr1:104304827	g	g	t	Class A	S1PR1	CDS	Synonymous		21	1	0		31	0.983871	0.016129		30	1	0
chr1:104304876	g	g	t	Class A	S1PR1	CDS	Nonsynonymous		21	1	0		29	0.982759	0.0172414		30	1	0
chr1:104304892	c	c	a	Class A	S1PR1	CDS	Stop Gain		21	1	0		30	0.983333	0.0166667		30	1	0
chr1:104305012	c	c	a	Class A	S1PR1	CDS	Nonsynonymous		21	1	0		35	0.985714	0.0142857		29	1	0
chr1:104305039	c	c	a	Class A	S1PR1	CDS	Nonsynonymous		21	1	0		33	0.984848	0.0151515		30	1	0
chr1:104305048	g	g	t	Class A	S1PR1	CDS	Nonsynonymous		21	1	0		33	0.984848	0.0151515		30	1	0
chr1:104305100	c	c	t	Class A	S1PR1	CDS	Synonymous		21	1	0		32	1	0		30	0.883333	0.116667
chr1:104305103	c	c	a	Class A	S1PR1	CDS	Synonymous		21	1	0		31	0.983871	0.016129		30	1	0
chr1:104305112	g	g	t	Class A	S1PR1	CDS	Synonymous		21	1	0		31	0.983871	0.016129		30	1	0
chr1:104305126	g	g	t	Class A	S1PR1	CDS	Nonsynonymous		21	1	0		30	0.966667	0.0333333		30	1	0
chr1:104305145	g	g	a	Class A	S1PR1	CDS	Synonymous		21	0.97619	0.0238095		28	1	0		30	1	0
chr1:104305166	c	c	a	Class A	S1PR1	CDS	Synonymous		21	1	0		28	0.964286	0.0357143		29	1	0
chr1:104305205	g	g	a	Class A	S1PR1	CDS	Synonymous		21	0.952381	0.047619		28	1	0		31	1	0
chr1:104305208	g	g	t	Class A	S1PR1	CDS	Synonymous		21	1	0		28	0.982143	0.0178571		31	1	0
chr1:104305210	c	c	a	Class A	S1PR1	CDS	Nonsynonymous		21	1	0		28	0.982143	0.0178571		31	0.967742	0.0322581
chr1:104305223	g	g	t	Class A	S1PR1	CDS	Nonsynonymous		21	1	0		27	1	0		31	0.983871	0.016129
chr1:104305238	c	c	a	Class A	S1PR1	CDS	Nonsynonymous		21	1	0		25	0.98	0.02		30	1	0
chr1:104305250	c	c	a	Class A	S1PR1	Intron			16	1	0		16	1	0		29	0.982759	0.0172414
chr1:104305703	c	c	a	Class A	S1PR1	CDS	Stop Gain		18	1	0		23	0.978261	0.0217391		29	1	0
chr1:104305730	g	g	t	Class A	S1PR1	CDS	Synonymous		21	1	0		26	0.980769	0.0192308		29	1	0
chr1:104305736	t	t	c	Class A	S1PR1	CDS	Synonymous		21	1	0		24	1	0		29	0.689655	0.310345
chr1:104305757	c	c	a	Class A	S1PR1	CDS	Synonymous		21	1	0		25	0.98	0.02		30	1	0
chr1:104305763	c	c	t	Class A	S1PR1	CDS	Synonymous		21	1	0		25	1	0		30	0.883333	0.116667
chr1:104305778	a	a	g	Class A	S1PR1	CDS	Synonymous		21	0.0952381	0.904762		25	0.58	0.42		30	0.0166667	0.983333
chr1:104305790	g	g	t	Class A	S1PR1	CDS	Synonymous		21	1	0		26	0.980769	0.0192308		30	1	0
chr1:104305802	g	g	t	Class A	S1PR1	CDS	Synonymous		21	1	0		26	0.980769	0.0192308		29	1	0
chr1:104305816	c	c	a	Class A	S1PR1	CDS	Nonsynonymous		21	1	0		29	0.982759	0.0172414		29	1	0
chr1:104305844	c	c	a	Class A	S1PR1	CDS	Nonsynonymous		21	1	0		28	1	0		29	0.982759	0.0172414
chr1:104305895	g	g	a	Class A	S1PR1	CDS	Synonymous		21	0.97619	0.0238095		32	1	0		30	1	0
chr1:104305898	c	c	t	Class A	S1PR1	CDS	Synonymous		21	1	0		31	0.983871	0.016129		30	1	0
chr1:104305899	g	g	t	Class A	S1PR1	CDS	Stop Gain		21	1	0		30	0.983333	0.0166667		30	1	0
chr1:104305906	c	c	a	Class A	S1PR1	CDS	Nonsynonymous		21	1	0		27	0.981481	0.0185185		30	1	0
chr1:104305934	c	c	t	Class A	S1PR1	CDS	Synonymous		21	0.952381	0.047619		29	1	0		30	1	0
chr1:104305943	g	g	t	Class A	S1PR1	CDS	Nonsynonymous		21	1	0		29	0.965517	0.0344828		29	1	0
chr1:104305955	c	c	t	Class A	S1PR1	CDS	Synonymous		21	1	0		30	1	0		29	0.896552	0.103448
chr1:104305981	c	c	a	Class A	S1PR1	CDS	Nonsynonymous		21	1	0		34	0.985294	0.0147059		30	1	0
chr1:104306006	a	a	g	Class A	S1PR1	CDS	Synonymous		21	0.97619	0.0238095		31	1	0		30	1	0
chr1:104306053	g	g	t	Class A	S1PR1	Downstream			21	1	0		31	0.983871	0.016129		29	1	0
chr1:104306060	a	a	g	Class A	S1PR1	Downstream			21	0.452381	0.547619		29	0.724138	0.275862		29	0	1
chr1:104306069	c	c	t	Class A	S1PR1	Downstream			21	1	0		30	1	0		29	1	0
chr1:104306077	g	g	c	Class A	S1PR1	Downstream			21	1	0		32	0.984375	0.015625		29	1	0
chr1:104306132	g	g	t	Class A	S1PR1	Downstream			21	1	0		31	1	0		31	0.983871	0.016129
chr1:104306134	c	c	a	Class A	S1PR1	Downstream			21	1	0		31	0.983871	0.016129		31	1	0
chr1:104306166	g	g	t	Class A	S1PR1	Downstream			21	1	0		30	0.983333	0.0166667		30	1	0
chr1:104306229	c	c	t	Class A	S1PR1	Downstream			21	0.97619	0.0238095		32	1	0		30	1	0
chr1:104306233	g	g	t	Class A	S1PR1	Downstream			21	1	0		32	0.96875	0.03125		30	1	0
chr1:104306252	g	g	a	Class A	S1PR1	Downstream			21	1	0		35	1	0		30	0.983333	0.0166667
chr1:104306267	c	c	t	Class A	S1PR1	Downstream			21	0.857143	0.142857		35	1	0		30	1	0
chr1:104306291	c	c	a	Class A	S1PR1	Downstream			21	1	0		34	0.985294	0.0147059		29	1	0
chr1:104306294	-	-	c	Class A	S1PR1	Downstream			21	1	0		34	1	0		29	0.896552	0.103448
chr1:104306295	g	g	t	Class A	S1PR1	Downstream			21	1	0		34	0.970588	0.0294118		29	1	0
chr1:104306296	g	g	t	Class A	S1PR1	Downstream			21	1	0		34	0.985294	0.0147059		29	1	0
chr1:104306325	c	c	a	Class A	S1PR1	Downstream			21	1	0		28	0.982143	0.0178571		30	1	0
chr1:104306362	c	c	a	Class A	S1PR1	Downstream			21	1	0		29	0.982759	0.0172414		30	1	0
chr1:104306367	c	c	a	Class A	S1PR1	Downstream			20	1	0		32	0.984375	0.015625		30	1	0
chr1:104306381	c	c	a	Class A	S1PR1	Downstream			21	1	0		31	0.983871	0.016129		30	1	0
chr1:104306447	c	c	a	Class A	S1PR1	Downstream			21	1	0		27	1	0		30	0.983333	0.0166667
chr1:104306511	c	c	a	Class A	S1PR1	Downstream			20	1	0		21	0.97619	0.0238095		29	1	0
chr1:104306525	g	g	t	Class A	S1PR1	Downstream			20	1	0		20	0.85	0.15		29	1	0
chr1:104307159	a	a	g	Class A	S1PR1	Downstream			19	1	0		13	1	0		28	0.892857	0.107143
chr1:104307161	g	g	t	Class A	S1PR1	Downstream			19	1	0		14	1	0		28	0.964286	0.0357143
chr1:104307179	g	g	t	Class A	S1PR1	Downstream			20	1	0		16	0.96875	0.03125		29	1	0
chr1:104307187	c	c	a	Class A	S1PR1	Downstream			20	1	0		17	0.970588	0.0294118		29	1	0
chr1:104307246	c	c	a	Class A	S1PR1	Downstream			20	1	0		15	1	0		28	0.982143	0.0178571
chr1:104307266	c	c	a	Class A	S1PR1	Downstream			20	0.975	0.025		15	1	0		29	1	0
chr1:104307279	g	g	a	Class A	S1PR1	Downstream			20	0.025	0.975		15	0.1	0.9		29	0	1
chr1:104307286	t	t	a	Class A	S1PR1	Downstream			19	1	0		15	0.966667	0.0333333		29	1	0
chr1:104307287	c	c	-	Class A	S1PR1	Downstream			19	1	0		15	0.966667	0.0333333		29	1	0
chr1:104307289	g	g	t	Class A	S1PR1	Downstream			20	1	0		16	0.96875	0.03125		29	0.982759	0.0172414
chr1:104307294	a	a	c	Class A	S1PR1	Downstream			20	1	0		16	0.96875	0.03125		29	1	0
chr1:104307311	c	c	-	Class A	S1PR1	Downstream			20	0.95	0.05		15	1	0		28	1	0
chr1:104307312	t	t	-	Class A	S1PR1	Downstream			19	0.947368	0.0526316		15	1	0		28	1	0
chr1:104307313	t	t	-	Class A	S1PR1	Downstream			19	0.947368	0.0526316		15	1	0		28	1	0
chr1:104307314	g	g	-	Class A	S1PR1	Downstream			19	0.947368	0.0526316		14	1	0		28	1	0
chr1:104307315	t	t	-	Class A	S1PR1	Downstream			18	0.944444	0.0555556		15	1	0		28	1	0
chr1:104307322	t	t	a	Class A	S1PR1	Downstream			17	1	0		15	1	0		21	0.952381	0.047619
chr1:104307323	t	t	a	Class A	S1PR1	Downstream			17	1	0		15	1	0		20	0.9	0.1
chr1:104307324	t	t	a	Class A	S1PR1	Downstream			17	1	0		15	1	0		20	0.85	0.15
chr1:104307325	t	t	a	Class A	S1PR1	Downstream			17	0.911765	0.0882353		15	1	0		13	0.423077	0.576923
chr1:104307326	t	t	a	Class A	S1PR1	Downstream			17	0.911765	0.0882353		15	1	0		16	0.625	0.375
chr1:104307327	t	t	a	Class A	S1PR1	Downstream			17	0.882353	0.117647		15	1	0		19	0.657895	0.342105
chr1:104307328	t	t	a	Class A	S1PR1	Downstream			17	0.617647	0.382353		15	0.5	0.5		21	0.690476	0.309524
chr1:104307329	t	t	a	Class A	S1PR1	Downstream			17	0.470588	0.529412		14	0.25	0.75		23	0.521739	0.478261
chr1:104307333	t	t	a	Class A	S1PR1	Downstream			19	0.947368	0.0526316		15	1	0		27	1	0
chr1:104307335	g	g	a	Class A	S1PR1	Downstream			18	0.972222	0.0277778		15	1	0		28	1	0
chr1:104307365	c	c	a	Class A	S1PR1	Downstream			19	1	0		14	0.964286	0.0357143		29	1	0
chr1:104307385	c	c	a	Class A	S1PR1	Downstream			20	1	0		14	0.964286	0.0357143		28	1	0
chr1:104307417	-	-	t	Class A	S1PR1	Downstream			19	0.973684	0.0263158		15	1	0		28	1	0
chr1:104307433	a	a	g	Class A	S1PR1	Downstream			20	1	0		15	1	0		28	0.767857	0.232143
chr1:104307438	a	a	g	Class A	S1PR1	Downstream			20	1	0		16	1	0		28	0.785714	0.214286
chr1:104307441	c	c	a	Class A	S1PR1	Downstream			20	1	0		16	0.96875	0.03125		28	1	0
chr1:104307490	a	a	c	Class A	S1PR1	Downstream			18	1	0		13	1	0		28	0.910714	0.0892857
chr1:104307517	c	c	a	Class A	S1PR1	Downstream			17	1	0		13	0.961538	0.0384615		23	1	0
chr1:104307523	a	a	g	Class A	S1PR1	Downstream			17	0.970588	0.0294118		13	1	0		19	1	0
chr1:104307555	a	a	-	Class A	S1PR1	Downstream			15	1	0		10	1	0		11	0.545455	0.454545
chr1:112310674	g	g	c	Class B	CELSR2	Upstream			1	0	1		2	0.5	0.5		5	0	1
chr1:112310765	c	c	t	Class B	CELSR2	Upstream			1	1	0		4	0.75	0.25		3	0	1
chr1:112310780	g	g	a	Class B	CELSR2	Upstream			1	0	1		4	0.25	0.75		3	1	0
chr1:112310782	g	g	t	Class B	CELSR2	Upstream			1	0	1		5	0.2	0.8		3	1	0
chr1:112310832	g	g	t	Class B	CELSR2	Upstream			1	1	0		4	0.875	0.125		4	1	0
chr1:112310905	t	t	c	Class B	CELSR2	Upstream			3	0.833333	0.166667		2	1	0		4	1	0
chr1:112313640	g	g	a	Class B	CELSR2	Upstream			5	1	0		4	1	0		11	0.818182	0.181818
chr1:112313644	c	c	t	Class B	CELSR2	Upstream			4	1	0		4	0.625	0.375		10	0.5	0.5
chr1:112313704	c	c	t	Class B	CELSR2	Upstream			1	0.5	0.5		10	0.95	0.05		11	0.590909	0.409091
chr1:112313716	g	g	t	Class B	CELSR2	Upstream			4	1	0		12	0.958333	0.0416667		9	1	0
chr1:112313726	c	c	a	Class B	CELSR2	Upstream			5	1	0		14	1	0		15	0.966667	0.0333333
chr1:112313728	g	g	a	Class B	CELSR2	Upstream			6	1	0		13	1	0		12	0.958333	0.0416667
chr1:112313742	a	a	c	Class B	CELSR2	Upstream			7	1	0		12	1	0		10	0.65	0.35
chr1:112313752	c	c	t	Class B	CELSR2	Upstream			7	1	0		14	0.964286	0.0357143		14	1	0
chr1:112313777	g	g	a	Class B	CELSR2	Upstream			11	0.727273	0.272727		15	0.8	0.2		20	1	0
chr1:112313790	g	g	t	Class B	CELSR2	Upstream			14	1	0		21	1	0		21	0.97619	0.0238095
chr1:112313800	g	g	t	Class B	CELSR2	Upstream			16	1	0		20	1	0		23	0.978261	0.0217391
chr1:112313805	a	a	g	Class B	CELSR2	Upstream			17	0.911765	0.0882353		21	0.880952	0.119048		25	1	0
chr1:112313807	c	c	t	Class B	CELSR2	Upstream			17	0.294118	0.705882		20	0.175	0.825		26	0	1
chr1:112313825	g	g	t	Class B	CELSR2	Upstream			17	1	0		23	0.978261	0.0217391		27	1	0
chr1:112313852	c	c	t	Class B	CELSR2	Upstream			19	0.526316	0.473684		22	0.590909	0.409091		26	0.788462	0.211538
chr1:112313856	c	c	a	Class B	CELSR2	Upstream			19	1	0		24	1	0		26	0.692308	0.307692
chr1:112313865	g	g	a	Class B	CELSR2	Upstream			20	1	0		25	0.98	0.02		27	1	0
chr1:112313866	g	g	a	Class B	CELSR2	Upstream			20	1	0		25	0.98	0.02		28	1	0
chr1:112313873	a	a	g	Class B	CELSR2	Upstream			20	0.525	0.475		26	0.442308	0.557692		28	0.357143	0.642857
chr1:112313879	g	g	a	Class B	CELSR2	Upstream			20	1	0		27	1	0		28	0.714286	0.285714
chr1:112313892	g	g	t	Class B	CELSR2	Upstream			20	1	0		31	0.983871	0.016129		29	1	0
chr1:112313894	c	c	g	Class B	CELSR2	Upstream			20	0.95	0.05		31	1	0		29	0.913793	0.0862069
chr1:112313910	g	g	t	Class B	CELSR2	Upstream			19	1	0		30	1	0		29	0.982759	0.0172414
chr1:112313912	c	c	t	Class B	CELSR2	Upstream			19	0.736842	0.263158		30	0.783333	0.216667		29	1	0
chr1:112313926	g	g	a	Class B	CELSR2	CDS	Nonsynonymous		19	0.921053	0.0789474		26	1	0		26	1	0
chr1:112313927	g	g	t	Class B	CELSR2	CDS	Nonsynonymous		19	0.973684	0.0263158		25	1	0		29	1	0
chr1:112313928	t	t	c	Class B	CELSR2	CDS	Synonymous		19	0.368421	0.631579		25	0.34	0.66		29	0	1
chr1:112313931	g	g	a	Class B	CELSR2	CDS	Synonymous		19	0.973684	0.0263158		26	1	0		30	1	0
chr1:112313942	c	c	a	Class B	CELSR2	CDS	Nonsynonymous		20	0.525	0.475		28	0.642857	0.357143		30	0.516667	0.483333
chr1:112313943	g	g	a	Class B	CELSR2	CDS	Synonymous		21	0.952381	0.047619		28	1	0		30	1	0
chr1:112313946	c	c	t	Class B	CELSR2	CDS	Synonymous		21	1	0		31	1	0		30	0.65	0.35
chr1:112313947	c	c	t	Class B	CELSR2	CDS	Stop Gain		21	0.952381	0.047619		31	1	0		30	1	0
chr1:112313954	c	c	t	Class B	CELSR2	CDS	Nonsynonymous		21	0.97619	0.0238095		32	0.84375	0.15625		30	1	0
chr1:112313955	g	g	c	Class B	CELSR2	CDS	Synonymous		21	1	0		32	1	0		30	0.65	0.35
chr1:112314010	c	c	a	Class B	CELSR2	CDS	Nonsynonymous		21	1	0		38	0.986842	0.0131579		30	1	0
chr1:112314015	g	g	a	Class B	CELSR2	CDS	Synonymous		21	0.952381	0.047619		38	0.947368	0.0526316		30	1	0
chr1:112314027	c	c	a	Class B	CELSR2	CDS	Synonymous		21	1	0		38	0.973684	0.0263158		30	1	0
chr1:112314031	c	c	a	Class B	CELSR2	CDS	Nonsynonymous		21	1	0		38	1	0		30	1	0
chr1:112314033	c	c	a	Class B	CELSR2	CDS	Synonymous		21	1	0		38	0.986842	0.0131579		30	1	0
chr1:112314039	g	g	a	Class B	CELSR2	CDS	Synonymous		21	0.97619	0.0238095		38	1	0		30	1	0
chr1:112314075	c	c	t	Class B	CELSR2	CDS	Synonymous		21	1	0		34	1	0		31	0.951613	0.0483871
chr1:112314084	g	g	a	Class B	CELSR2	CDS	Synonymous		21	0.738095	0.261905		34	0.911765	0.0882353		31	1	0
chr1:112314087	t	t	c	Class B	CELSR2	CDS	Synonymous		21	0.190476	0.809524		33	0.166667	0.833333		31	0	1
chr1:112314091	c	c	t	Class B	CELSR2	CDS	Nonsynonymous		21	0.904762	0.0952381		33	1	0		31	1	0
chr1:112314096	g	g	t	Class B	CELSR2	CDS	Synonymous		21	1	0		33	0.984848	0.0151515		30	1	0
chr1:112314105	g	g	t	Class B	CELSR2	CDS	Synonymous		21	1	0		34	0.985294	0.0147059		29	1	0
chr1:112314120	c	c	a	Class B	CELSR2	CDS	Synonymous		21	0.52381	0.47619		35	0.542857	0.457143		29	0.5	0.5
chr1:112314125	g	g	t	Class B	CELSR2	CDS	Nonsynonymous		21	1	0		35	0.985714	0.0142857		29	1	0
chr1:112314131	c	c	g	Class B	CELSR2	CDS	Nonsynonymous		21	0.52381	0.47619		35	0.528571	0.471429		30	0.516667	0.483333
chr1:112314137	c	c	a	Class B	CELSR2	CDS	Nonsynonymous		21	1	0		35	0.985714	0.0142857		30	1	0
chr1:112314141	c	c	g	Class B	CELSR2	CDS	Synonymous		21	0.928571	0.0714286		35	0.957143	0.0428571		30	0.966667	0.0333333
chr1:112314144	g	g	t	Class B	CELSR2	CDS	Synonymous		21	1	0		35	0.985714	0.0142857		30	1	0
chr1:112314147	-	-	g	Class B	CELSR2	CDS	Frameshift		21	0.761905	0.238095		35	0.8	0.2		30	0.65	0.35
chr1:112314153	c	c	t	Class B	CELSR2	CDS	Synonymous		21	0.952381	0.047619		35	1	0		30	1	0
chr1:112314160	g	g	a	Class B	CELSR2	CDS	Nonsynonymous		21	0.952381	0.047619		35	0.914286	0.0857143		30	1	0
chr1:112314182	c	c	t	Class B	CELSR2	CDS	Nonsynonymous		21	0.5	0.5		35	0.571429	0.428571		31	0.532258	0.467742
chr1:112314186	a	a	g	Class B	CELSR2	CDS	Synonymous		21	1	0		36	1	0		31	0.709677	0.290323
chr1:112314191	c	c	t	Class B	CELSR2	CDS	Nonsynonymous		21	0.928571	0.0714286		36	1	0		31	1	0
chr1:112314192	c	c	g	Class B	CELSR2	CDS	Synonymous		21	0.952381	0.047619		36	1	0		31	1	0
chr1:112314197	g	g	a	Class B	CELSR2	CDS	Nonsynonymous		21	0.571429	0.428571		34	0.588235	0.411765		30	1	0
chr1:112314203	c	c	a	Class B	CELSR2	CDS	Nonsynonymous		21	1	0		35	0.971429	0.0285714		31	1	0
chr1:112314220	g	g	c	Class B	CELSR2	CDS	Nonsynonymous		21	0.5	0.5		39	0.615385	0.384615		32	0.5625	0.4375
chr1:112314229	c	c	g	Class B	CELSR2	CDS	Nonsynonymous		21	1	0		39	1	0		32	0.984375	0.015625
chr1:112314234	g	g	a	Class B	CELSR2	CDS	Synonymous		21	0.904762	0.0952381		38	1	0		32	1	0
chr1:112314236	g	g	t	Class B	CELSR2	CDS	Nonsynonymous		21	1	0		38	1	0		32	0.953125	0.046875
chr1:112314264	g	g	a	Class B	CELSR2	CDS	Synonymous		21	0.5	0.5		39	0.717949	0.282051		31	0.548387	0.451613
chr1:112314272	c	c	a	Class B	CELSR2	CDS	Stop Gain		21	0.52381	0.47619		39	0.782051	0.217949		30	0.633333	0.366667
chr1:112314281	g	g	a	Class B	CELSR2	CDS	Nonsynonymous		21	0.952381	0.047619		39	0.948718	0.0512821		30	1	0
chr1:112314282	c	c	t	Class B	CELSR2	CDS	Synonymous		21	0.928571	0.0714286		38	0.934211	0.0657895		30	1	0
chr1:112314285	g	g	t	Class B	CELSR2	CDS	Synonymous		21	1	0		38	0.986842	0.0131579		30	1	0
chr1:112314286	c	c	a	Class B	CELSR2	CDS	Nonsynonymous		21	1	0		38	0.986842	0.0131579		30	1	0
chr1:112314294	c	c	a	Class B	CELSR2	CDS	Nonsynonymous		21	0.571429	0.428571		37	0.756757	0.243243		30	0.583333	0.416667
chr1:112314297	c	c	g	Class B	CELSR2	CDS	Nonsynonymous		21	1	0		37	1	0		30	0.866667	0.133333
chr1:112314324	c	c	t	Class B	CELSR2	CDS	Synonymous		21	1	0		35	1	0		30	0.983333	0.0166667
chr1:112314325	g	g	t	Class B	CELSR2	CDS	Stop Gain		21	1	0		35	0.985714	0.0142857		30	1	0
chr1:112314334	a	a	g	Class B	CELSR2	CDS	Nonsynonymous		21	0.97619	0.0238095		34	1	0		30	1	0
chr1:112314337	c	c	g	Class B	CELSR2	CDS	Nonsynonymous		21	0.52381	0.47619		34	0.588235	0.411765		30	0.716667	0.283333
chr1:112314339	c	c	g	Class B	CELSR2	CDS	Synonymous		21	1	0		34	1	0		30	0.666667	0.333333
chr1:112314347	c	c	a	Class B	CELSR2	CDS	Stop Gain		21	0.642857	0.357143		34	0.735294	0.264706		30	1	0
chr1:112314355	c	c	g	Class B	CELSR2	CDS	Nonsynonymous		21	1	0		36	1	0		30	1	0
chr1:112314356	g	g	t	Class B	CELSR2	CDS	Nonsynonymous		21	1	0		36	0.986111	0.0138889		30	1	0
chr1:112314362	a	a	c	Class B	CELSR2	CDS	Nonsynonymous		21	0.571429	0.428571		36	0.652778	0.347222		30	0.516667	0.483333
chr1:112314364	t	t	c	Class B	CELSR2	CDS	Nonsynonymous		21	1	0		36	1	0		30	0.95	0.05
chr1:112314368	c	c	a	Class B	CELSR2	CDS	Nonsynonymous		21	1	0		38	0.986842	0.0131579		30	1	0
chr1:112314371	c	c	t	Class B	CELSR2	CDS	Nonsynonymous		21	0.97619	0.0238095		38	1	0		30	1	0
chr1:112314382	g	g	t	Class B	CELSR2	CDS	Nonsynonymous		21	1	0		37	0.986486	0.0135135		30	1	0
chr1:112314385	t	t	g	Class B	CELSR2	CDS	Nonsynonymous		21	0.928571	0.0714286		37	1	0		30	1	0
chr1:112314391	t	t	-	Class B	CELSR2	CDS	Unknown		21	0.595238	0.404762		37	0.851351	0.148649		29	0.913793	0.0862069
chr1:112314392	c	c	-	Class B	CELSR2	CDS	Unknown		21	0.595238	0.404762		36	0.847222	0.152778		30	0.916667	0.0833333
chr1:112314393	c	c	-	Class B	CELSR2	CDS	Unknown		21	0.595238	0.404762		37	0.851351	0.148649		30	0.916667	0.0833333
chr1:112314399	c	c	t	Class B	CELSR2	CDS	Synonymous		21	1	0		36	1	0		30	0.866667	0.133333
chr1:112314405	g	g	a	Class B	CELSR2	CDS	Synonymous		21	1	0		35	1	0		30	0.933333	0.0666667
chr1:112314437	g	g	a	Class B	CELSR2	CDS	Nonsynonymous		21	1	0		36	0.986111	0.0138889		30	1	0
chr1:112314440	g	g	t	Class B	CELSR2	CDS	Nonsynonymous		21	1	0		36	0.986111	0.0138889		31	1	0
chr1:112314468	c	c	a	Class B	CELSR2	CDS	Stop Gain		20	1	0		35	0.985714	0.0142857		32	1	0
chr1:112314489	c	c	a	Class B	CELSR2	CDS	Stop Gain		21	1	0		35	1	0		30	0.983333	0.0166667
chr1:112314497	g	g	t	Class B	CELSR2	CDS	Nonsynonymous		21	1	0		36	1	0		30	0.983333	0.0166667
chr1:112314501	c	c	a	Class B	CELSR2	CDS	Synonymous		21	1	0		36	0.986111	0.0138889		30	1	0
chr1:112314505	g	g	a	Class B	CELSR2	CDS	Nonsynonymous		21	1	0		36	0.972222	0.0277778		30	1	0
chr1:112314507	c	c	g	Class B	CELSR2	CDS	Synonymous		21	1	0		36	0.986111	0.0138889		30	1	0
chr1:112314510	c	c	t	Class B	CELSR2	CDS	Synonymous		21	1	0		37	0.986486	0.0135135		30	1	0
chr1:112314523	c	c	a	Class B	CELSR2	CDS	Nonsynonymous		21	1	0		38	0.986842	0.0131579		29	1	0
chr1:112314544	a	a	c	Class B	CELSR2	CDS	Nonsynonymous		21	1	0		35	1	0		29	0.982759	0.0172414
chr1:112314556	c	c	g	Class B	CELSR2	CDS	Nonsynonymous		21	1	0		34	0.970588	0.0294118		30	1	0
chr1:112314570	g	g	t	Class B	CELSR2	CDS	Synonymous		20	1	0		34	0.970588	0.0294118		30	1	0
chr1:112314590	c	c	a	Class B	CELSR2	Intron			20	1	0		30	0.983333	0.0166667		30	1	0
chr1:112314592	c	c	a	Class B	CELSR2	Intron			21	1	0		30	1	0		30	1	0
chr1:112314603	c	c	a	Class B	CELSR2	Intron			21	1	0		29	1	0		30	0.983333	0.0166667
chr1:112314612	c	c	a	Class B	CELSR2	Intron			21	1	0		28	0.982143	0.0178571		29	1	0
chr1:112314659	c	c	t	Class B	CELSR2	Intron			19	0.947368	0.0526316		23	1	0		28	1	0
chr1:112314664	c	c	a	Class B	CELSR2	Intron			20	1	0		22	0.977273	0.0227273		27	1	0
chr1:112314665	c	c	a	Class B	CELSR2	Intron			20	0.975	0.025		22	1	0		27	1	0
chr1:112314666	c	c	a	Class B	CELSR2	Intron			20	1	0		22	0.977273	0.0227273		27	1	0
chr1:112314676	g	g	a	Class B	CELSR2	Intron			19	0.921053	0.0789474		21	1	0		27	1	0
chr1:112314683	c	c	a	Class B	CELSR2	Intron			19	1	0		21	1	0		27	0.981481	0.0185185
chr1:112314684	a	a	c	Class B	CELSR2	Intron			19	0.973684	0.0263158		21	1	0		27	1	0
chr1:112314694	t	t	c	Class B	CELSR2	Intron			18	0.222222	0.777778		21	0.357143	0.642857		27	0	1
chr1:112314701	c	c	a	Class B	CELSR2	Intron			18	1	0		21	0.97619	0.0238095		26	1	0
chr1:112314742	c	c	a	Class B	CELSR2	Intron			14	1	0		13	1	0		20	0.975	0.025
chr1:112314754	c	c	a	Class B	CELSR2	Intron			13	1	0		13	1	0		19	0.657895	0.342105
chr1:112314771	g	g	a	Class B	CELSR2	Intron			13	1	0		10	0.95	0.05		14	1	0
chr1:112314780	g	g	a	Class B	CELSR2	Intron			8	0.9375	0.0625		8	1	0		13	1	0
chr1:112314815	g	g	a	Class B	CELSR2	Intron			5	0.6	0.4		9	0.944444	0.0555556		4	0	1
chr1:112314819	g	g	c	Class B	CELSR2	Intron			5	1	0		9	1	0		3	0.666667	0.333333
chr1:112315457	g	g	c	Class B	CELSR2	Intron			3	1	0		1	1	0		4	0.5	0.5
chr1:112316232	c	c	t	Class B	CELSR2	Intron			3	1	0		4	0.75	0.25		1	1	0
chr1:112316293	c	c	t	Class B	CELSR2	Intron			7	1	0		8	1	0		6	0.25	0.75
chr1:112316300	g	g	t	Class B	CELSR2	Intron			8	1	0		7	1	0		9	0.944444	0.0555556
chr1:112316325	c	c	a	Class B	CELSR2	Intron			9	1	0		12	1	0		14	0.964286	0.0357143
chr1:112316343	g	g	c	Class B	CELSR2	Intron			12	1	0		15	0.966667	0.0333333		18	1	0
chr1:112316368	g	g	t	Class B	CELSR2	Intron			15	1	0		17	1	0		26	0.980769	0.0192308
chr1:112316378	g	g	t	Class B	CELSR2	Intron			16	1	0		18	1	0		25	0.98	0.02
chr1:112316379	g	g	t	Class B	CELSR2	Intron			16	1	0		19	1	0		25	0.98	0.02
chr1:112316400	g	g	t	Class B	CELSR2	Intron			19	1	0		24	0.979167	0.0208333		28	1	0
chr1:112316412	g	g	a	Class B	CELSR2	Intron			19	0.921053	0.0789474		26	1	0		28	1	0
chr1:112316430	g	g	t	Class B	CELSR2	Intron			19	1	0		25	1	0		29	0.982759	0.0172414
chr1:112316432	g	g	t	Class B	CELSR2	Intron			19	1	0		25	0.96	0.04		29	0.982759	0.0172414
chr1:112316443	g	g	t	Class B	CELSR2	Intron			19	1	0		24	1	0		29	0.982759	0.0172414
chr1:112316446	g	g	t	Class B	CELSR2	Intron			19	0.973684	0.0263158		24	1	0		29	1	0
chr1:112316448	g	g	t	Class B	CELSR2	Intron			19	1	0		24	1	0		29	0.965517	0.0344828
chr1:112316451	g	g	t	Class B	CELSR2	Intron			19	1	0		24	0.979167	0.0208333		29	1	0
chr1:112316453	g	g	a	Class B	CELSR2	Intron			19	0.921053	0.0789474		25	1	0		29	1	0
chr1:112316484	g	g	t	Class B	CELSR2	Intron			20	1	0		25	1	0		29	0.982759	0.0172414
chr1:112316512	g	g	t	Class B	CELSR2	Intron			21	1	0		31	0.983871	0.016129		29	1	0
chr1:112316568	g	g	t	Class B	CELSR2	CDS	Nonsynonymous		21	1	0		31	0.983871	0.016129		29	1	0
chr1:112316601	c	c	t	Class B	CELSR2	CDS	Synonymous		21	0.928571	0.0714286		32	1	0		29	1	0
chr1:112316621	c	c	a	Class B	CELSR2	CDS	Nonsynonymous		21	1	0		32	0.984375	0.015625		29	1	0
chr1:112316655	g	g	a	Class B	CELSR2	CDS	Synonymous		21	1	0		33	0.984848	0.0151515		29	1	0
chr1:112316677	c	c	a	Class B	CELSR2	CDS	Nonsynonymous		21	1	0		31	0.967742	0.0322581		29	1	0
chr1:112316686	a	a	g	Class B	CELSR2	CDS	Nonsynonymous		21	0.97619	0.0238095		31	1	0		29	1	0
chr1:112316690	c	c	a	Class B	CELSR2	CDS	Nonsynonymous		21	1	0		31	1	0		29	0.982759	0.0172414
chr1:112316695	c	c	a	Class B	CELSR2	CDS	Nonsynonymous		21	1	0		32	0.96875	0.03125		29	1	0
chr1:112316700	c	c	t	Class B	CELSR2	CDS	Synonymous		21	0.904762	0.0952381		31	1	0		29	1	0
chr1:112316716	c	c	a	Class B	CELSR2	CDS	Nonsynonymous		21	1	0		31	0.983871	0.016129		29	1	0
chr1:112316723	c	c	a	Class B	CELSR2	CDS	Nonsynonymous		21	1	0		32	1	0		29	0.982759	0.0172414
chr1:112316725	c	c	a	Class B	CELSR2	CDS	Nonsynonymous		21	1	0		32	1	0		29	0.982759	0.0172414
chr1:112316748	g	g	a	Class B	CELSR2	Intron			20	0.75	0.25		29	0.741379	0.258621		28	1	0
chr1:112316750	g	g	a	Class B	CELSR2	Intron			21	0.928571	0.0714286		29	1	0		28	1	0
chr1:112316774	t	t	-	Class B	CELSR2	Intron			20	1	0		26	1	0		28	0.892857	0.107143
chr1:112316776	g	g	a	Class B	CELSR2	Intron			20	1	0		26	1	0		29	0.982759	0.0172414
chr1:112316798	c	c	a	Class B	CELSR2	Intron			20	1	0		22	0.977273	0.0227273		29	1	0
chr1:112316818	c	c	a	Class B	CELSR2	Intron			20	1	0		24	0.979167	0.0208333		28	1	0
chr1:112316868	g	g	t	Class B	CELSR2	Intron			19	1	0		21	1	0		29	0.982759	0.0172414
chr1:112316869	g	g	t	Class B	CELSR2	Intron			19	1	0		21	1	0		29	0.982759	0.0172414
chr1:112316880	g	g	t	Class B	CELSR2	Intron			17	1	0		22	1	0		29	0.982759	0.0172414
chr1:112316912	g	g	t	Class B	CELSR2	Intron			20	1	0		24	1	0		29	0.982759	0.0172414
chr1:112316940	g	g	t	Class B	CELSR2	Intron			20	1	0		26	0.980769	0.0192308		29	1	0
chr1:112316955	c	c	t	Class B	CELSR2	Intron			20	1	0		28	0.839286	0.160714		29	1	0
chr1:112316997	g	g	t	Class B	CELSR2	CDS	Stop Gain		21	1	0		31	0.983871	0.016129		30	1	0
chr1:112317020	c	c	a	Class B	CELSR2	CDS	Stop Gain		21	1	0		32	0.984375	0.015625		30	1	0
chr1:112317055	c	c	a	Class B	CELSR2	CDS	Nonsynonymous		21	1	0		32	0.984375	0.015625		29	1	0
chr1:112317104	t	t	a	Class B	CELSR2	Intron			21	1	0		28	0.964286	0.0357143		30	1	0
chr1:112317105	c	c	a	Class B	CELSR2	Intron			21	1	0		29	1	0		30	0.983333	0.0166667
chr1:112317114	c	c	a	Class B	CELSR2	Intron			21	0.333333	0.666667		28	0.571429	0.428571		30	1	0
chr1:112317126	c	c	t	Class B	CELSR2	Intron			21	0.952381	0.047619		28	1	0		30	1	0
chr1:112317128	c	c	t	Class B	CELSR2	Intron			21	0.904762	0.0952381		27	1	0		30	1	0
chr1:112317142	c	c	a	Class B	CELSR2	Intron			21	1	0		28	0.982143	0.0178571		29	1	0
chr1:112317143	c	c	a	Class B	CELSR2	Intron			21	1	0		28	0.982143	0.0178571		29	1	0
chr1:112317144	c	c	t	Class B	CELSR2	Intron			21	0.285714	0.714286		28	0.642857	0.357143		29	0.948276	0.0517241
chr1:112317149	c	c	a	Class B	CELSR2	Intron			21	1	0		27	1	0		29	0.982759	0.0172414
chr1:112317160	t	t	a	Class B	CELSR2	Intron			21	1	0		27	1	0		29	0.982759	0.0172414
chr1:112317161	g	g	t	Class B	CELSR2	Intron			21	1	0		27	0.981481	0.0185185		29	1	0
chr1:112317166	c	c	a	Class B	CELSR2	Intron			21	1	0		27	0.962963	0.037037		29	0.982759	0.0172414
chr1:112317171	c	c	t	Class B	CELSR2	Intron			20	1	0		27	1	0		29	0.0862069	0.913793
chr1:112317179	c	c	a	Class B	CELSR2	Intron			21	1	0		26	0.980769	0.0192308		29	1	0
chr1:112317193	c	c	a	Class B	CELSR2	Intron			21	1	0		27	0.981481	0.0185185		29	1	0
chr1:112317195	g	g	a	Class B	CELSR2	Intron			21	1	0		27	1	0		29	0.982759	0.0172414
chr1:112317200	c	c	a	Class B	CELSR2	Intron			21	1	0		27	0.962963	0.037037		29	1	0
chr1:112317202	g	g	a	Class B	CELSR2	Intron			21	0.97619	0.0238095		27	1	0		29	1	0
chr1:112317214	g	g	c	Class B	CELSR2	Intron			21	1	0		24	0.979167	0.0208333		29	1	0
chr1:112317225	c	c	a	Class B	CELSR2	Intron			21	1	0		25	0.98	0.02		29	1	0
chr1:112317249	g	g	t	Class B	CELSR2	Intron			21	1	0		26	1	0		29	0.982759	0.0172414
chr1:112317254	c	c	t	Class B	CELSR2	Intron			21	0.952381	0.047619		25	1	0		29	1	0
chr1:112317263	c	c	g	Class B	CELSR2	Intron			21	1	0		24	1	0		29	0.982759	0.0172414
chr1:112317278	g	g	t	Class B	CELSR2	Intron			21	1	0		26	1	0		29	0.982759	0.0172414
chr1:112317279	g	g	t	Class B	CELSR2	CDS	Nonsynonymous		21	1	0		26	1	0		29	0.982759	0.0172414
chr1:112317337	g	g	t	Class B	CELSR2	CDS	Nonsynonymous		20	1	0		29	0.982759	0.0172414		29	1	0
chr1:112317358	c	c	a	Class B	CELSR2	CDS	Stop Gain		21	0.97619	0.0238095		27	1	0		28	1	0
chr1:112317382	c	c	a	Class B	CELSR2	Intron			21	1	0		25	0.98	0.02		28	1	0
chr1:112317399	c	c	a	Class B	CELSR2	Intron			19	1	0		26	0.980769	0.0192308		28	1	0
chr1:112317417	c	c	a	Class B	CELSR2	Intron			20	1	0		29	0.982759	0.0172414		28	1	0
chr1:112317421	c	c	a	Class B	CELSR2	Intron			20	1	0		26	0.980769	0.0192308		28	1	0
chr1:112317423	c	c	a	Class B	CELSR2	Intron			20	1	0		27	1	0		28	0.982143	0.0178571
chr1:112317426	c	c	t	Class B	CELSR2	Intron			20	1	0		27	0.981481	0.0185185		28	0.142857	0.857143
chr1:112317427	c	c	t	Class B	CELSR2	Intron			19	1	0		26	0.961538	0.0384615		28	1	0
chr1:112317445	c	c	a	Class B	CELSR2	Intron			20	1	0		26	1	0		30	0.983333	0.0166667
chr1:112317459	c	c	a	Class B	CELSR2	Intron			19	1	0		24	0.979167	0.0208333		28	1	0
chr1:112317469	c	c	a	Class B	CELSR2	Intron			20	1	0		25	1	0		28	0.982143	0.0178571
chr1:112317478	c	c	a	Class B	CELSR2	Intron			20	1	0		24	0.979167	0.0208333		27	1	0
chr1:112317494	g	g	a	Class B	CELSR2	Intron			19	0.894737	0.105263		21	0.928571	0.0714286		25	1	0
chr1:112317507	c	c	a	Class B	CELSR2	Intron			18	1	0		18	0.972222	0.0277778		23	1	0
chr1:112317508	c	c	a	Class B	CELSR2	Intron			17	1	0		18	1	0		22	0.977273	0.0227273
chr1:112317515	c	c	a	Class B	CELSR2	Intron			15	1	0		18	1	0		21	0.97619	0.0238095
chr1:112317525	c	c	a	Class B	CELSR2	Intron			15	0.966667	0.0333333		16	1	0		21	1	0
chr1:112317550	c	c	a	Class B	CELSR2	Intron			14	1	0		15	0.966667	0.0333333		19	1	0
chr1:112317567	c	c	a	Class B	CELSR2	Intron			15	1	0		13	1	0		21	0.97619	0.0238095
chr1:112317589	g	g	t	Class B	CELSR2	Intron			14	1	0		19	1	0		23	0.978261	0.0217391
chr1:112317625	g	g	a	Class B	CELSR2	Intron			17	0.882353	0.117647		23	1	0		28	1	0
chr1:112317631	g	g	a	Class B	CELSR2	Intron			17	1	0		23	0.978261	0.0217391		27	1	0
chr1:112317636	c	c	a	Class B	CELSR2	Intron			17	1	0		23	0.978261	0.0217391		28	1	0
chr1:112317657	g	g	t	Class B	CELSR2	Intron			19	1	0		23	0.978261	0.0217391		28	1	0
chr1:112317669	g	g	t	Class B	CELSR2	Intron			19	1	0		24	1	0		28	0.982143	0.0178571
chr1:112317678	g	g	t	Class B	CELSR2	Intron			19	1	0		24	0.979167	0.0208333		28	1	0
chr1:112317680	c	c	a	Class B	CELSR2	Intron			19	1	0		24	0.979167	0.0208333		28	1	0
chr1:112317688	g	g	t	Class B	CELSR2	Intron			19	1	0		26	0.980769	0.0192308		28	1	0
chr1:112317690	g	g	t	Class B	CELSR2	Intron			19	1	0		26	0.980769	0.0192308		28	1	0
chr1:112317711	g	g	t	Class B	CELSR2	Intron			20	1	0		29	0.982759	0.0172414		28	1	0
chr1:112317717	g	g	t	Class B	CELSR2	Intron			20	1	0		29	0.982759	0.0172414		28	1	0
chr1:112317732	c	c	t	Class B	CELSR2	Intron			19	1	0		31	1	0		28	0.821429	0.178571
chr1:112317759	a	a	g	Class B	CELSR2	CDS	Synonymous		20	0.975	0.025		30	1	0		29	1	0
chr1:112317784	c	c	a	Class B	CELSR2	CDS	Nonsynonymous		21	0.97619	0.0238095		29	1	0		30	1	0
chr1:112317816	g	g	t	Class B	CELSR2	CDS	Synonymous		21	1	0		31	0.983871	0.016129		29	1	0
chr1:112317852	c	c	a	Class B	CELSR2	CDS	Synonymous		21	1	0		32	0.984375	0.015625		29	1	0
chr1:112317856	g	g	a	Class B	CELSR2	CDS	Nonsynonymous		21	0.928571	0.0714286		31	1	0		29	1	0
chr1:112317868	g	g	t	Class B	CELSR2	CDS	Nonsynonymous		21	1	0		29	0.982759	0.0172414		28	1	0
chr1:112317884	c	c	a	Class B	CELSR2	CDS	Nonsynonymous		20	1	0		29	1	0		28	0.982143	0.0178571
chr1:112317909	c	c	a	Class B	CELSR2	CDS	Nonsynonymous		19	0.973684	0.0263158		28	1	0		28	1	0
chr1:112317923	g	g	-	Class B	CELSR2	Intron			21	1	0		30	1	0		28	0.821429	0.178571
chr1:112317924	g	g	-	Class B	CELSR2	Intron			21	1	0		30	1	0		28	0.821429	0.178571
chr1:112317925	a	a	-	Class B	CELSR2	Intron			21	1	0		30	1	0		28	0.821429	0.178571
chr1:112317926	a	a	-	Class B	CELSR2	Intron			21	1	0		30	1	0		28	0.821429	0.178571
chr1:112317931	g	g	t	Class B	CELSR2	Intron			20	1	0		30	1	0		28	0.982143	0.0178571
chr1:112317961	c	c	a	Class B	CELSR2	Intron			21	1	0		26	0.980769	0.0192308		28	0.982143	0.0178571
chr1:112318001	c	c	g	Class B	CELSR2	Intron			19	0.973684	0.0263158		22	1	0		28	1	0
chr1:112318005	c	c	t	Class B	CELSR2	Intron			20	1	0		21	1	0		28	0.982143	0.0178571
chr1:112318007	c	c	a	Class B	CELSR2	Intron			19	1	0		20	0.975	0.025		28	1	0
chr1:112318015	c	c	a	Class B	CELSR2	Intron			19	1	0		24	1	0		26	0.980769	0.0192308
chr1:112318024	c	c	a	Class B	CELSR2	Intron			17	1	0		23	1	0		26	0.980769	0.0192308
chr1:112318025	c	c	a	Class B	CELSR2	Intron			17	1	0		23	0.978261	0.0217391		27	1	0
chr1:112318032	c	c	a	Class B	CELSR2	Intron			17	1	0		23	1	0		27	0.981481	0.0185185
chr1:112318041	g	g	a	Class B	CELSR2	Intron			17	0.882353	0.117647		19	0.947368	0.0526316		25	1	0
chr1:112318042	g	g	a	Class B	CELSR2	Intron			17	1	0		19	1	0		25	0.98	0.02
chr1:112318083	g	g	a	Class B	CELSR2	Intron			18	1	0		20	1	0		24	0.104167	0.895833
chr1:112318091	g	g	a	Class B	CELSR2	Intron			19	1	0		19	1	0		27	0.981481	0.0185185
chr1:112318099	g	g	t	Class B	CELSR2	Intron			19	1	0		19	0.973684	0.0263158		28	0.982143	0.0178571
chr1:112318115	g	g	a	Class B	CELSR2	Intron			18	0.75	0.25		19	0.973684	0.0263158		28	0.821429	0.178571
chr1:112318118	c	c	t	Class B	CELSR2	Intron			19	0.947368	0.0526316		19	1	0		29	1	0
chr1:112318126	g	g	t	Class B	CELSR2	Intron			18	1	0		19	1	0		29	0.982759	0.0172414
chr1:112318132	g	g	c	Class B	CELSR2	Intron			18	1	0		18	1	0		29	0.982759	0.0172414
chr1:112318135	g	g	t	Class B	CELSR2	Intron			18	1	0		19	1	0		29	0.982759	0.0172414
chr1:112318154	g	g	t	Class B	CELSR2	Intron			18	1	0		23	0.978261	0.0217391		28	1	0
chr1:112318162	g	g	a	Class B	CELSR2	Intron			17	1	0		23	1	0		28	0.875	0.125
chr1:112318163	g	g	t	Class B	CELSR2	Intron			17	1	0		24	1	0		28	0.982143	0.0178571
chr1:112318164	g	g	-	Class B	CELSR2	Intron			18	1	0		24	1	0		27	0.5	0.5
chr1:112318194	g	g	a	Class B	CELSR2	Intron			20	0.85	0.15		25	1	0		29	1	0
chr1:112318200	c	c	t	Class B	CELSR2	Intron			20	0.95	0.05		25	1	0		30	0.95	0.05
chr1:112318202	g	g	t	Class B	CELSR2	Intron			20	1	0		27	0.981481	0.0185185		30	1	0
chr1:112318213	g	g	t	Class B	CELSR2	Intron			20	1	0		25	0.98	0.02		30	1	0
chr1:112318228	c	c	t	Class B	CELSR2	Intron			21	0.97619	0.0238095		25	1	0		30	0.983333	0.0166667
chr1:112318230	g	g	a	Class B	CELSR2	Intron			21	0.928571	0.0714286		25	1	0		30	1	0
chr1:112318283	g	g	t	Class B	CELSR2	CDS	Synonymous		21	1	0		30	0.983333	0.0166667		29	1	0
chr1:112318293	g	g	t	Class B	CELSR2	CDS	Nonsynonymous		21	1	0		31	0.983871	0.016129		29	1	0
chr1:112318299	c	c	t	Class B	CELSR2	CDS	Synonymous		21	0.97619	0.0238095		31	1	0		29	1	0
chr1:112318302	c	c	a	Class B	CELSR2	CDS	Nonsynonymous		20	1	0		31	0.983871	0.016129		29	1	0
chr1:112318311	g	g	t	Class B	CELSR2	CDS	Stop Gain		20	1	0		31	0.983871	0.016129		29	1	0
chr1:112318318	c	c	a	Class B	CELSR2	CDS	Nonsynonymous		20	1	0		32	0.984375	0.015625		29	1	0
chr1:112318319	g	g	a	Class B	CELSR2	CDS	Synonymous		20	0.95	0.05		32	1	0		29	1	0
chr1:112318337	c	c	t	Class B	CELSR2	CDS	Synonymous		21	0.880952	0.119048		34	1	0		30	1	0
chr1:112318415	c	c	a	Class B	CELSR2	CDS	Nonsynonymous		20	1	0		29	0.982759	0.0172414		30	1	0
chr1:112318452	c	c	t	Class B	CELSR2	Intron			21	0.97619	0.0238095		29	1	0		30	1	0
chr1:112318476	c	c	a	Class B	CELSR2	Intron			21	1	0		25	0.98	0.02		29	0.982759	0.0172414
chr1:112318487	g	g	t	Class B	CELSR2	Intron			21	1	0		26	0.980769	0.0192308		30	1	0
chr1:112318500	c	c	a	Class B	CELSR2	Intron			21	1	0		26	0.980769	0.0192308		28	1	0
chr1:112318502	g	g	c	Class B	CELSR2	Intron			21	1	0		25	0.98	0.02		28	1	0
chr1:112318515	c	c	a	Class B	CELSR2	Intron			21	1	0		27	0.981481	0.0185185		28	0.982143	0.0178571
chr1:112318518	a	a	g	Class B	CELSR2	Intron			21	1	0		27	1	0		28	0.982143	0.0178571
chr1:112318519	a	a	-	Class B	CELSR2	Intron			21	1	0		28	1	0		28	0.857143	0.142857
chr1:112318522	c	c	t	Class B	CELSR2	Intron			21	1	0		28	0.982143	0.0178571		28	1	0
chr1:112318547	a	a	g	Class B	CELSR2	Intron			21	0.380952	0.619048		29	0.568966	0.431034		29	0.0517241	0.948276
chr1:112318556	g	g	t	Class B	CELSR2	Intron			21	1	0		29	0.982759	0.0172414		29	1	0
chr1:112318621	g	g	a	Class B	CELSR2	CDS	Nonsynonymous		21	1	0		33	0.984848	0.0151515		30	1	0
chr1:112318623	c	c	a	Class B	CELSR2	CDS	Synonymous		21	1	0		33	1	0		30	0.983333	0.0166667
chr1:112318661	g	g	t	Class B	CELSR2	CDS	Nonsynonymous		21	1	0		29	0.982759	0.0172414		28	1	0
chr1:112318662	g	g	c	Class B	CELSR2	CDS	Synonymous		21	1	0		29	0.982759	0.0172414		28	1	0
chr1:112318688	c	c	a	Class B	CELSR2	CDS	Nonsynonymous		20	1	0		28	0.982143	0.0178571		28	1	0
chr1:112318689	g	g	t	Class B	CELSR2	CDS	Synonymous		20	0.975	0.025		28	1	0		28	1	0
chr1:112318704	c	c	a	Class B	CELSR2	CDS	Stop Gain		20	1	0		28	0.982143	0.0178571		29	1	0
chr1:112318707	c	c	a	Class B	CELSR2	CDS	Synonymous		20	1	0		27	1	0		29	0.982759	0.0172414
chr1:112318731	c	c	t	Class B	CELSR2	CDS	Synonymous		21	0.880952	0.119048		29	1	0		29	1	0
chr1:112318735	c	c	g	Class B	CELSR2	CDS	Nonsynonymous		21	1	0		30	0.983333	0.0166667		29	1	0
chr1:112318762	c	c	a	Class B	CELSR2	Intron			19	1	0		29	0.982759	0.0172414		29	1	0
chr1:112318775	g	g	a	Class B	CELSR2	Intron			18	1	0		24	0.979167	0.0208333		29	1	0
chr1:112318777	t	t	c	Class B	CELSR2	Intron			18	1	0		25	1	0		29	0.982759	0.0172414
chr1:112318780	c	c	a	Class B	CELSR2	Intron			18	1	0		24	0.979167	0.0208333		29	0.982759	0.0172414
chr1:112318783	c	c	t	Class B	CELSR2	Intron			18	1	0		24	1	0		29	0.982759	0.0172414
chr1:112318785	g	g	a	Class B	CELSR2	Intron			18	0.972222	0.0277778		24	1	0		29	1	0
chr1:112318813	c	c	a	Class B	CELSR2	Intron			18	1	0		22	1	0		29	0.982759	0.0172414
chr1:112318823	g	g	t	Class B	CELSR2	Intron			18	1	0		23	0.978261	0.0217391		28	1	0
chr1:112318825	c	c	a	Class B	CELSR2	Intron			18	1	0		23	1	0		28	0.982143	0.0178571
chr1:112318827	c	c	a	Class B	CELSR2	Intron			18	1	0		23	1	0		27	0.962963	0.037037
chr1:112318828	c	c	t	Class B	CELSR2	Intron			18	0.611111	0.388889		23	0.543478	0.456522		27	1	0
chr1:112318830	c	c	a	Class B	CELSR2	Intron			18	1	0		24	0.979167	0.0208333		27	1	0
chr1:112318835	c	c	t	Class B	CELSR2	Intron			19	0.973684	0.0263158		24	1	0		27	1	0
chr1:112318838	g	g	t	Class B	CELSR2	Intron			19	0.947368	0.0526316		24	1	0		27	1	0
chr1:112318841	t	t	g	Class B	CELSR2	Intron			19	1	0		23	1	0		27	0.814815	0.185185
chr1:112318848	g	g	a	Class B	CELSR2	Intron			18	0.944444	0.0555556		24	1	0		25	1	0
chr1:112318855	c	c	a	Class B	CELSR2	Intron			18	1	0		21	1	0		24	0.979167	0.0208333
chr1:112318869	g	g	t	Class B	CELSR2	Intron			17	1	0		20	0.975	0.025		26	1	0
chr1:112318915	g	g	t	Class B	CELSR2	Intron			17	1	0		17	1	0		28	0.982143	0.0178571
chr1:112318916	c	c	g	Class B	CELSR2	Intron			17	1	0		17	0.941176	0.0588235		28	1	0
chr1:112318931	g	g	t	Class B	CELSR2	Intron			17	1	0		19	0.973684	0.0263158		28	1	0
chr1:112318935	g	g	t	Class B	CELSR2	Intron			17	1	0		19	1	0		27	0.981481	0.0185185
chr1:112318940	c	c	t	Class B	CELSR2	Intron			18	1	0		19	1	0		28	0.982143	0.0178571
chr1:112318943	g	g	t	Class B	CELSR2	Intron			19	1	0		19	1	0		28	0.982143	0.0178571
chr1:112318959	g	g	t	Class B	CELSR2	Intron			19	1	0		21	0.97619	0.0238095		28	1	0
chr1:112318960	g	g	t	Class B	CELSR2	Intron			19	1	0		21	0.97619	0.0238095		28	1	0
chr1:112318982	g	g	t	Class B	CELSR2	Intron			21	1	0		25	0.98	0.02		28	1	0
chr1:112319003	g	g	t	Class B	CELSR2	Intron			20	1	0		26	1	0		29	0.982759	0.0172414
chr1:112319015	g	g	t	Class B	CELSR2	Intron			21	1	0		26	1	0		29	0.982759	0.0172414
chr1:112319071	t	t	c	Class B	CELSR2	Intron			21	1	0		32	1	0		30	0.866667	0.133333
chr1:112319109	g	g	t	Class B	CELSR2	CDS	Nonsynonymous		21	1	0		31	0.983871	0.016129		29	1	0
chr1:112319139	c	c	t	Class B	CELSR2	CDS	Nonsynonymous		21	1	0		30	1	0		29	0.931034	0.0689655
chr1:112319145	c	c	a	Class B	CELSR2	CDS	Nonsynonymous		21	1	0		30	0.983333	0.0166667		29	0.982759	0.0172414
chr1:112319153	c	c	a	Class B	CELSR2	CDS	Nonsynonymous		21	1	0		31	0.983871	0.016129		29	1	0
chr1:112319182	c	c	a	Class B	CELSR2	CDS	Synonymous		21	1	0		32	0.984375	0.015625		29	1	0
chr1:112319184	c	c	a	Class B	CELSR2	CDS	Nonsynonymous		21	1	0		32	1	0		29	0.982759	0.0172414
chr1:112319191	g	g	a	Class B	CELSR2	CDS	Synonymous		21	0.97619	0.0238095		33	1	0		29	1	0
chr1:112319228	c	c	a	Class B	CELSR2	CDS	Nonsynonymous		21	1	0		30	0.966667	0.0333333		30	1	0
chr1:112319230	c	c	a	Class B	CELSR2	CDS	Synonymous		21	1	0		29	1	0		30	0.983333	0.0166667
chr1:112319259	g	g	a	Class B	CELSR2	Intron			21	0.928571	0.0714286		25	1	0		29	1	0
chr1:112319266	c	c	t	Class B	CELSR2	Intron			20	1	0		24	1	0		29	0.948276	0.0517241
chr1:112319280	c	c	t	Class B	CELSR2	Intron			21	0.97619	0.0238095		24	1	0		28	1	0
chr1:112319292	c	c	a	Class B	CELSR2	Intron			20	1	0		22	0.977273	0.0227273		28	1	0
chr1:112319293	c	c	a	Class B	CELSR2	Intron			20	1	0		22	1	0		28	0.982143	0.0178571
chr1:112319302	c	c	a	Class B	CELSR2	Intron			19	1	0		21	0.97619	0.0238095		28	1	0
chr1:112319317	c	c	a	Class B	CELSR2	Intron			19	1	0		20	1	0		26	0.980769	0.0192308
chr1:112319336	c	c	g	Class B	CELSR2	Intron			17	1	0		17	1	0		24	0.979167	0.0208333
chr1:112319337	c	c	a	Class B	CELSR2	Intron			17	1	0		17	1	0		24	0.979167	0.0208333
chr1:112319353	a	a	g	Class B	CELSR2	Intron			18	0.972222	0.0277778		17	1	0		24	1	0
chr1:112319374	c	c	a	Class B	CELSR2	Intron			17	1	0		19	1	0		24	0.979167	0.0208333
chr1:112319383	g	g	c	Class B	CELSR2	Intron			16	1	0		20	1	0		25	0.98	0.02
chr1:112319393	g	g	t	Class B	CELSR2	Intron			15	1	0		19	1	0		23	0.978261	0.0217391
chr1:112319412	g	g	t	Class B	CELSR2	Intron			16	1	0		22	0.977273	0.0227273		25	1	0
chr1:112319413	g	g	a	Class B	CELSR2	Intron			16	0.875	0.125		22	1	0		25	1	0
chr1:112319429	c	c	g	Class B	CELSR2	Intron			19	0.947368	0.0526316		22	1	0		27	0.981481	0.0185185
chr1:112319442	t	t	c	Class B	CELSR2	Intron			18	1	0		24	0.958333	0.0416667		27	1	0
chr1:112319445	g	g	t	Class B	CELSR2	Intron			18	1	0		24	0.979167	0.0208333		26	1	0
chr1:112319457	g	g	t	Class B	CELSR2	Intron			18	1	0		24	1	0		28	0.982143	0.0178571
chr1:112319460	a	a	g	Class B	CELSR2	Intron			19	0.184211	0.815789		24	0.583333	0.416667		28	0	1
chr1:112319461	g	g	t	Class B	CELSR2	Intron			19	1	0		24	0.979167	0.0208333		28	1	0
chr1:112319470	g	g	a	Class B	CELSR2	Intron			19	0.894737	0.105263		22	1	0		29	1	0
chr1:112319480	g	g	t	Class B	CELSR2	Intron			19	1	0		21	0.952381	0.047619		29	1	0
chr1:112319489	g	g	t	Class B	CELSR2	Intron			19	1	0		23	1	0		29	0.982759	0.0172414
chr1:112319494	g	g	t	Class B	CELSR2	Intron			19	1	0		23	1	0		29	0.982759	0.0172414
chr1:112319504	g	g	t	Class B	CELSR2	Intron			20	1	0		27	1	0		28	0.982143	0.0178571
chr1:112319523	c	c	a	Class B	CELSR2	Intron			18	1	0		27	1	0		28	0.982143	0.0178571
chr1:112319550	c	c	t	Class B	CELSR2	CDS	Synonymous		19	0.973684	0.0263158		30	1	0		29	1	0
chr1:112319553	c	c	t	Class B	CELSR2	CDS	Nonsynonymous		19	0.894737	0.105263		30	1	0		29	1	0
chr1:112319554	g	g	t	Class B	CELSR2	CDS	Nonsynonymous		20	1	0		30	0.983333	0.0166667		29	1	0
chr1:112319571	c	c	a	Class B	CELSR2	CDS	Nonsynonymous		20	1	0		32	0.984375	0.015625		30	1	0
chr1:112319575	g	g	t	Class B	CELSR2	CDS	Nonsynonymous		20	1	0		32	0.984375	0.015625		30	1	0
chr1:112319576	c	c	a	Class B	CELSR2	CDS	Nonsynonymous		20	1	0		32	1	0		30	0.983333	0.0166667
chr1:112319577	g	g	a	Class B	CELSR2	CDS	Nonsynonymous		21	0.880952	0.119048		31	1	0		30	1	0
chr1:112319589	g	g	t	Class B	CELSR2	CDS	Nonsynonymous		21	1	0		34	1	0		30	0.983333	0.0166667
chr1:112319611	g	g	t	Class B	CELSR2	CDS	Nonsynonymous		21	0.97619	0.0238095		30	1	0		30	0.866667	0.133333
chr1:112319637	g	g	a	Class B	CELSR2	CDS	Nonsynonymous		21	1	0		31	0.983871	0.016129		29	1	0
chr1:112319640	g	g	t	Class B	CELSR2	CDS	Nonsynonymous		21	1	0		32	1	0		29	0.982759	0.0172414
chr1:112319648	c	c	t	Class B	CELSR2	CDS	Synonymous		21	0.904762	0.0952381		34	1	0		29	1	0
chr1:112319666	g	g	t	Class B	CELSR2	CDS	Synonymous		21	1	0		34	0.985294	0.0147059		29	1	0
chr1:112319745	c	c	a	Class B	CELSR2	CDS	Synonymous		21	1	0		33	0.984848	0.0151515		29	1	0
chr1:112319760	c	c	a	Class B	CELSR2	CDS	Nonsynonymous		21	1	0		33	0.984848	0.0151515		29	1	0
chr1:112319786	a	a	g	Class B	CELSR2	CDS	Synonymous		21	0.97619	0.0238095		34	1	0		30	1	0
chr1:112319801	c	c	t	Class B	CELSR2	CDS	Synonymous		21	0.857143	0.142857		33	1	0		30	0.983333	0.0166667
chr1:112319804	c	c	t	Class B	CELSR2	CDS	Synonymous		21	1	0		32	1	0		30	0.95	0.05
chr1:112319846	c	c	a	Class B	CELSR2	Intron			21	1	0		32	0.984375	0.015625		30	1	0
chr1:112319860	c	c	t	Class B	CELSR2	Intron			21	0.952381	0.047619		30	1	0		30	1	0
chr1:112319867	a	a	c	Class B	CELSR2	Intron			21	0.880952	0.119048		29	1	0		30	0.0666667	0.933333
chr1:112319868	c	c	a	Class B	CELSR2	Intron			20	1	0		28	0.982143	0.0178571		30	1	0
chr1:112319878	c	c	t	Class B	CELSR2	Intron			20	0.875	0.125		29	1	0		30	1	0
chr1:112319889	c	c	t	Class B	CELSR2	Intron			20	1	0		30	1	0		30	0.983333	0.0166667
chr1:112319933	g	g	t	Class B	CELSR2	CDS	Synonymous		21	1	0		28	0.982143	0.0178571		30	1	0
chr1:112319963	g	g	a	Class B	CELSR2	CDS	Synonymous		21	1	0		31	1	0		29	0.862069	0.137931
chr1:112319972	c	c	t	Class B	CELSR2	CDS	Synonymous		21	0.880952	0.119048		30	1	0		29	1	0
chr1:112319974	g	g	a	Class B	CELSR2	CDS	Nonsynonymous		21	1	0		30	1	0		28	0.982143	0.0178571
chr1:112319977	g	g	t	Class B	CELSR2	CDS	Nonsynonymous		21	1	0		30	0.983333	0.0166667		29	1	0
chr1:112319984	c	c	a	Class B	CELSR2	CDS	Nonsynonymous		21	1	0		30	0.983333	0.0166667		29	1	0
chr1:112319994	g	g	t	Class B	CELSR2	CDS	Stop Gain		21	1	0		31	0.983871	0.016129		29	1	0
chr1:112320012	c	c	a	Class B	CELSR2	CDS	Nonsynonymous		21	1	0		31	0.983871	0.016129		29	1	0
chr1:112320033	c	c	a	Class B	CELSR2	CDS	Nonsynonymous		21	1	0		28	0.982143	0.0178571		29	1	0
chr1:112320044	c	c	a	Class B	CELSR2	CDS	Synonymous		21	1	0		30	0.983333	0.0166667		29	1	0
chr1:112320079	c	c	a	Class B	CELSR2	CDS	Nonsynonymous		21	1	0		27	0.981481	0.0185185		30	1	0
chr1:112320080	c	c	a	Class B	CELSR2	CDS	Synonymous		20	1	0		27	1	0		30	0.983333	0.0166667
chr1:112320094	c	c	a	Class B	CELSR2	CDS	Nonsynonymous		21	1	0		26	0.980769	0.0192308		30	1	0
chr1:112320110	c	c	a	Class B	CELSR2	Intron			21	1	0		26	0.980769	0.0192308		29	1	0
chr1:112320111	c	c	a	Class B	CELSR2	Intron			20	1	0		26	0.980769	0.0192308		29	1	0
chr1:112320115	g	g	a	Class B	CELSR2	Intron			20	1	0		25	0.98	0.02		29	1	0
chr1:112320145	c	c	t	Class B	CELSR2	Intron			21	0.97619	0.0238095		25	1	0		28	1	0
chr1:112320154	g	g	t	Class B	CELSR2	Intron			21	1	0		24	1	0		28	0.839286	0.160714
chr1:112320195	c	c	a	Class B	CELSR2	Intron			21	1	0		21	1	0		28	0.982143	0.0178571
chr1:112320212	c	c	a	Class B	CELSR2	Intron			21	1	0		24	0.979167	0.0208333		29	1	0
chr1:112320224	g	g	t	Class B	CELSR2	Intron			21	1	0		24	0.979167	0.0208333		30	1	0
chr1:112320225	c	c	t	Class B	CELSR2	Intron			21	0.833333	0.166667		24	1	0		30	1	0
chr1:112320228	g	g	t	Class B	CELSR2	Intron			21	1	0		23	1	0		29	0.982759	0.0172414
chr1:112320235	g	g	t	Class B	CELSR2	Intron			20	1	0		24	0.958333	0.0416667		30	1	0
chr1:112320243	c	c	t	Class B	CELSR2	Intron			20	0.9	0.1		23	1	0		30	1	0
chr1:112320282	g	g	t	Class B	CELSR2	Intron			21	1	0		28	0.982143	0.0178571		29	1	0
chr1:112320290	g	g	t	Class B	CELSR2	Intron			21	1	0		31	0.983871	0.016129		29	1	0
chr1:112320291	g	g	t	Class B	CELSR2	Intron			21	1	0		31	0.983871	0.016129		29	1	0
chr1:112320292	g	g	t	Class B	CELSR2	Intron			21	1	0		31	0.983871	0.016129		29	1	0
chr1:112320299	g	g	t	Class B	CELSR2	Intron			21	1	0		29	0.982759	0.0172414		29	1	0
chr1:112320301	g	g	c	Class B	CELSR2	Intron			21	1	0		29	1	0		29	0.982759	0.0172414
chr1:112320310	c	c	t	Class B	CELSR2	Intron			21	0.97619	0.0238095		30	1	0		29	1	0
chr1:112320318	t	t	a	Class B	CELSR2	Intron			21	0.97619	0.0238095		32	1	0		29	1	0
chr1:112320321	-	-	agaagcc	Class B	CELSR2	Intron			21	0.97619	0.0238095		31	1	0		29	1	0
chr1:112320326	g	g	t	Class B	CELSR2	Intron			21	1	0		33	0.984848	0.0151515		29	1	0
chr1:112320357	a	a	g	Class B	CELSR2	CDS	Nonsynonymous		21	1	0		27	1	0		29	0.206897	0.793103
chr1:112320416	c	c	a	Class B	CELSR2	CDS	Nonsynonymous		21	1	0		31	0.983871	0.016129		30	1	0
chr1:112320424	c	c	a	Class B	CELSR2	CDS	Synonymous		21	1	0		29	1	0		30	0.983333	0.0166667
chr1:112320444	c	c	a	Class B	CELSR2	CDS	Nonsynonymous		21	1	0		31	0.983871	0.016129		30	1	0
chr1:112320456	g	g	a	Class B	CELSR2	CDS	Nonsynonymous		21	1	0		27	1	0		31	0.983871	0.016129
chr1:112320507	c	c	a	Class B	CELSR2	Intron			21	1	0		26	0.980769	0.0192308		29	1	0
chr1:112320513	c	c	a	Class B	CELSR2	Intron			20	1	0		25	1	0		29	0.982759	0.0172414
chr1:112320518	a	a	g	Class B	CELSR2	Intron			20	1	0		25	1	0		29	0.982759	0.0172414
chr1:112320521	c	c	a	Class B	CELSR2	Intron			21	1	0		25	0.98	0.02		29	0.982759	0.0172414
chr1:112320544	c	c	t	Class B	CELSR2	Intron			21	0.952381	0.047619		25	1	0		29	1	0
chr1:112320556	g	g	t	Class B	CELSR2	Intron			21	1	0		24	0.979167	0.0208333		29	1	0
chr1:112320568	c	c	a	Class B	CELSR2	Intron			21	1	0		27	0.981481	0.0185185		29	1	0
chr1:112320582	g	g	t	Class B	CELSR2	Intron			21	1	0		27	0.981481	0.0185185		29	1	0
chr1:112320590	g	g	t	Class B	CELSR2	Intron			21	1	0		28	1	0		29	0.982759	0.0172414
chr1:112320591	g	g	t	Class B	CELSR2	Intron			21	1	0		28	0.982143	0.0178571		29	1	0
chr1:112320624	a	a	g	Class B	CELSR2	Intron			21	0.97619	0.0238095		29	0.982759	0.0172414		29	0.982759	0.0172414
chr1:112320636	c	c	t	Class B	CELSR2	Intron			21	1	0		31	1	0		29	0.982759	0.0172414
chr1:112320674	c	c	a	Class B	CELSR2	CDS	Nonsynonymous		21	1	0		32	0.984375	0.015625		29	1	0
chr1:112320685	g	g	t	Class B	CELSR2	CDS	Nonsynonymous		21	1	0		34	1	0		29	0.982759	0.0172414
chr1:112320687	g	g	t	Class B	CELSR2	CDS	Nonsynonymous		21	1	0		35	0.985714	0.0142857		29	1	0
chr1:112320697	a	a	g	Class B	CELSR2	CDS	Synonymous		21	1	0		34	1	0		29	0.931034	0.0689655
chr1:112320766	c	c	a	Class B	CELSR2	CDS	Stop Gain		21	1	0		30	0.983333	0.0166667		29	1	0
chr1:112320767	c	c	a	Class B	CELSR2	CDS	Nonsynonymous		21	1	0		30	0.983333	0.0166667		29	1	0
chr1:112320783	c	c	a	Class B	CELSR2	Intron			21	1	0		29	0.982759	0.0172414		29	1	0
chr1:112320784	c	c	a	Class B	CELSR2	Intron			21	1	0		30	0.983333	0.0166667		29	1	0
chr1:112320795	c	c	a	Class B	CELSR2	Intron			21	1	0		29	0.965517	0.0344828		29	1	0
chr1:112320796	c	c	a	Class B	CELSR2	Intron			21	1	0		29	0.982759	0.0172414		29	1	0
chr1:112320834	g	g	a	Class B	CELSR2	Intron			21	0.690476	0.309524		24	0.583333	0.416667		29	1	0
chr1:112320847	g	g	a	Class B	CELSR2	Intron			21	1	0		24	1	0		29	0.948276	0.0517241
chr1:112320848	g	g	a	Class B	CELSR2	Intron			21	1	0		24	1	0		29	0.586207	0.413793
chr1:112320859	g	g	t	Class B	CELSR2	Intron			20	1	0		24	0.958333	0.0416667		29	1	0
chr1:112320860	g	g	a	Class B	CELSR2	Intron			20	0.925	0.075		24	1	0		29	1	0
chr1:112320876	c	c	t	Class B	CELSR2	Intron			20	0.975	0.025		24	1	0		28	1	0
chr1:112320883	c	c	a	Class B	CELSR2	Intron			20	1	0		23	1	0		28	0.982143	0.0178571
chr1:112320905	c	c	a	Class B	CELSR2	Intron			19	1	0		19	0.973684	0.0263158		26	1	0
chr1:112320919	g	g	a	Class B	CELSR2	Intron			17	0.970588	0.0294118		19	1	0		25	1	0
chr1:112320924	c	c	a	Class B	CELSR2	Intron			16	1	0		18	1	0		26	0.980769	0.0192308
chr1:112320928	c	c	a	Class B	CELSR2	Intron			16	1	0		17	1	0		25	0.98	0.02
chr1:112320932	t	t	g	Class B	CELSR2	Intron			16	0.96875	0.03125		17	1	0		25	1	0
chr1:112320934	g	g	a	Class B	CELSR2	Intron			14	0.964286	0.0357143		17	1	0		23	1	0
chr1:112320942	g	g	a	Class B	CELSR2	Intron			14	0.964286	0.0357143		16	1	0		23	1	0
chr1:112320948	c	c	a	Class B	CELSR2	Intron			14	1	0		15	1	0		17	0.970588	0.0294118
chr1:112320949	c	c	a	Class B	CELSR2	Intron			14	1	0		15	1	0		17	0.970588	0.0294118
chr1:112320967	c	c	a	Class B	CELSR2	Intron			16	1	0		15	1	0		18	0.916667	0.0833333
chr1:112320969	t	t	a	Class B	CELSR2	Intron			16	0.9375	0.0625		15	0.966667	0.0333333		19	1	0
chr1:112321009	c	c	a	Class B	CELSR2	Intron			18	1	0		15	0.966667	0.0333333		24	1	0
chr1:112321024	c	c	a	Class B	CELSR2	Intron			18	1	0		14	1	0		22	0.977273	0.0227273
chr1:112321026	c	c	a	Class B	CELSR2	Intron			18	1	0		14	1	0		23	0.978261	0.0217391
chr1:112321034	g	g	t	Class B	CELSR2	Intron			19	1	0		16	1	0		26	0.980769	0.0192308
chr1:112321048	g	g	t	Class B	CELSR2	Intron			19	1	0		16	1	0		26	0.980769	0.0192308
chr1:112321062	a	a	t	Class B	CELSR2	Intron			20	1	0		18	1	0		27	0.981481	0.0185185
chr1:112321081	c	c	a	Class B	CELSR2	Intron			19	1	0		20	0.975	0.025		29	1	0
chr1:112321084	g	g	t	Class B	CELSR2	Intron			18	1	0		22	1	0		29	0.982759	0.0172414
chr1:112321099	c	c	t	Class B	CELSR2	Intron			18	0.972222	0.0277778		21	1	0		29	1	0
chr1:112321105	c	c	t	Class B	CELSR2	Intron			19	1	0		22	1	0		29	0.982759	0.0172414
chr1:112321108	c	c	-	Class B	CELSR2	Intron			19	0.842105	0.157895		21	1	0		29	0.775862	0.224138
chr1:112321127	g	g	t	Class B	CELSR2	Intron			19	1	0		23	1	0		29	0.982759	0.0172414
chr1:112321141	g	g	t	Class B	CELSR2	Intron			19	1	0		24	0.979167	0.0208333		29	1	0
chr1:112321149	g	g	t	Class B	CELSR2	Intron			19	1	0		25	1	0		29	0.982759	0.0172414
chr1:112321161	g	g	t	Class B	CELSR2	Intron			20	1	0		28	0.982143	0.0178571		29	1	0
chr1:112321190	t	t	g	Class B	CELSR2	Intron			21	1	0		29	0.982759	0.0172414		29	1	0
chr1:112321222	c	c	a	Class B	CELSR2	CDS	Nonsynonymous		21	1	0		28	1	0		29	1	0
chr1:112321254	g	g	t	Class B	CELSR2	CDS	Nonsynonymous		21	1	0		30	0.983333	0.0166667		29	1	0
chr1:112321313	c	c	a	Class B	CELSR2	CDS	Synonymous		21	1	0		30	1	0		29	0.982759	0.0172414
chr1:112321321	g	g	a	Class B	CELSR2	CDS	Nonsynonymous		21	1	0		31	0.983871	0.016129		29	1	0
chr1:112321360	c	c	a	Class B	CELSR2	CDS	Nonsynonymous		20	1	0		29	1	0		29	0.982759	0.0172414
chr1:112321400	g	g	a	Class B	CELSR2	Intron			21	0.880952	0.119048		28	1	0		28	1	0
chr1:112321404	c	c	a	Class B	CELSR2	Intron			21	1	0		26	0.980769	0.0192308		28	1	0
chr1:112321445	c	c	a	Class B	CELSR2	Intron			19	1	0		22	1	0		29	0.982759	0.0172414
chr1:112321447	g	g	a	Class B	CELSR2	Intron			20	0.9	0.1		22	0.977273	0.0227273		29	1	0
chr1:112321451	g	g	t	Class B	CELSR2	Intron			20	0.975	0.025		23	1	0		29	1	0
chr1:112321465	c	c	g	Class B	CELSR2	Intron			19	1	0		21	1	0		29	0.982759	0.0172414
chr1:112321468	g	g	t	Class B	CELSR2	Intron			19	1	0		22	0.977273	0.0227273		29	1	0
chr1:112321476	c	c	a	Class B	CELSR2	Intron			19	1	0		21	1	0		29	0.982759	0.0172414
chr1:112321485	g	g	t	Class B	CELSR2	Intron			19	1	0		22	1	0		29	0.982759	0.0172414
chr1:112321493	t	t	c	Class B	CELSR2	Intron			19	0.973684	0.0263158		24	1	0		29	1	0
chr1:112321515	a	a	g	Class B	CELSR2	Intron			19	1	0		25	1	0		29	0.810345	0.189655
chr1:112321527	g	g	t	Class B	CELSR2	Intron			19	1	0		25	1	0		30	0.983333	0.0166667
chr1:112321531	g	g	t	Class B	CELSR2	Intron			18	1	0		27	0.981481	0.0185185		28	1	0
chr1:112321533	c	c	a	Class B	CELSR2	Intron			19	1	0		27	1	0		28	1	0
chr1:112321563	c	c	t	Class B	CELSR2	CDS	Synonymous		20	1	0		30	1	0		29	0.517241	0.482759
chr1:112321595	g	g	t	Class B	CELSR2	CDS	Nonsynonymous		21	1	0		30	0.983333	0.0166667		30	1	0
chr1:112321599	g	g	t	Class B	CELSR2	CDS	Nonsynonymous		21	1	0		30	0.983333	0.0166667		30	1	0
chr1:112321661	g	g	a	Class B	CELSR2	Intron			19	0.921053	0.0789474		31	1	0		29	1	0
chr1:112321664	g	g	a	Class B	CELSR2	Intron			19	1	0		30	0.983333	0.0166667		29	1	0
chr1:112321670	c	c	a	Class B	CELSR2	Intron			19	1	0		28	0.982143	0.0178571		29	1	0
chr1:112321680	t	t	c	Class B	CELSR2	Intron			19	1	0		27	1	0		29	0.0689655	0.931034
chr1:112321695	c	c	a	Class B	CELSR2	Intron			21	1	0		28	0.982143	0.0178571		29	1	0
chr1:112321718	c	c	a	Class B	CELSR2	Intron			21	1	0		26	1	0		28	0.982143	0.0178571
chr1:112321721	g	g	a	Class B	CELSR2	Intron			21	1	0		26	0.980769	0.0192308		28	1	0
chr1:112321742	a	a	g	Class B	CELSR2	Intron			21	1	0		24	1	0		28	0.857143	0.142857
chr1:112321747	c	c	a	Class B	CELSR2	Intron			21	1	0		24	0.979167	0.0208333		28	1	0
chr1:112321756	c	c	a	Class B	CELSR2	Intron			21	1	0		23	1	0		29	0.982759	0.0172414
chr1:112321761	c	c	a	Class B	CELSR2	Intron			21	1	0		24	1	0		29	0.982759	0.0172414
chr1:112321769	c	c	a	Class B	CELSR2	Intron			21	1	0		22	0.977273	0.0227273		27	0.962963	0.037037
chr1:112321770	c	c	a	Class B	CELSR2	Intron			21	1	0		22	1	0		27	0.981481	0.0185185
chr1:112321816	c	c	a	Class B	CELSR2	Intron			18	1	0		20	1	0		22	0.977273	0.0227273
chr1:112321848	t	t	g	Class B	CELSR2	Intron			13	1	0		8	1	0		12	0.708333	0.291667
chr1:112322775	g	g	a	Class B	CELSR2	Intron			5	0.9	0.1		11	1	0		10	1	0
chr1:112322798	g	g	t	Class B	CELSR2	Intron			9	1	0		12	0.958333	0.0416667		15	1	0
chr1:112322829	g	g	t	Class B	CELSR2	Intron			16	1	0		14	1	0		23	0.978261	0.0217391
chr1:112322856	c	c	t	Class B	CELSR2	Intron			18	0.833333	0.166667		17	1	0		27	1	0
chr1:112322871	g	g	t	Class B	CELSR2	Intron			18	1	0		18	1	0		28	0.982143	0.0178571
chr1:112322902	g	g	t	Class B	CELSR2	Intron			19	1	0		23	1	0		28	0.982143	0.0178571
chr1:112322908	g	g	t	Class B	CELSR2	Intron			20	1	0		23	1	0		29	0.982759	0.0172414
chr1:112322918	g	g	t	Class B	CELSR2	Intron			20	1	0		25	1	0		29	0.982759	0.0172414
chr1:112322923	g	g	t	Class B	CELSR2	Intron			20	1	0		25	0.98	0.02		28	1	0
chr1:112323040	g	g	t	Class B	CELSR2	CDS	Nonsynonymous		21	1	0		30	0.983333	0.0166667		29	1	0
chr1:112323051	c	c	a	Class B	CELSR2	CDS	Nonsynonymous		21	1	0		31	0.983871	0.016129		29	1	0
chr1:112323068	c	c	t	Class B	CELSR2	CDS	Synonymous		21	0.97619	0.0238095		29	1	0		29	0.948276	0.0517241
chr1:112323073	c	c	a	Class B	CELSR2	CDS	Nonsynonymous		20	1	0		27	1	0		29	0.982759	0.0172414
chr1:112323101	c	c	a	Class B	CELSR2	CDS	Nonsynonymous		21	1	0		27	1	0		29	0.982759	0.0172414
chr1:112323108	g	g	c	Class B	CELSR2	Intron			21	0.97619	0.0238095		28	1	0		29	1	0
chr1:112323122	c	c	a	Class B	CELSR2	Intron			20	1	0		28	1	0		28	0.982143	0.0178571
chr1:112323131	c	c	a	Class B	CELSR2	Intron			20	1	0		28	0.982143	0.0178571		28	1	0
chr1:112323132	c	c	a	Class B	CELSR2	Intron			20	1	0		28	1	0		27	0.981481	0.0185185
chr1:112323133	c	c	g	Class B	CELSR2	Intron			20	1	0		28	1	0		24	0.854167	0.145833
chr1:112323134	t	t	a	Class B	CELSR2	Intron			20	1	0		28	1	0		27	0.944444	0.0555556
chr1:112323138	c	c	t	Class B	CELSR2	Intron			20	1	0		27	1	0		27	0.5	0.5
chr1:112323148	a	a	t	Class B	CELSR2	Intron			20	1	0		26	1	0		28	0.982143	0.0178571
chr1:112323153	c	c	a	Class B	CELSR2	Intron			20	1	0		26	1	0		28	0.982143	0.0178571
chr1:112323160	c	c	a	Class B	CELSR2	Intron			21	1	0		24	0.979167	0.0208333		28	1	0
chr1:112323162	c	c	a	Class B	CELSR2	Intron			21	1	0		24	1	0		28	0.982143	0.0178571
chr1:112323167	c	c	a	Class B	CELSR2	Intron			21	1	0		24	0.979167	0.0208333		28	1	0
chr1:112323169	c	c	a	Class B	CELSR2	Intron			21	1	0		24	0.979167	0.0208333		28	1	0
chr1:112323183	g	g	t	Class B	CELSR2	Intron			21	1	0		22	0.977273	0.0227273		28	1	0
chr1:112323197	c	c	a	Class B	CELSR2	Intron			20	1	0		20	1	0		29	0.982759	0.0172414
chr1:112323206	g	g	t	Class B	CELSR2	Intron			21	1	0		20	0.975	0.025		29	1	0
chr1:112323231	g	g	t	Class B	CELSR2	Intron			21	1	0		24	0.916667	0.0833333		29	1	0
chr1:112323240	c	c	t	Class B	CELSR2	Intron			20	0.125	0.875		24	0.5	0.5		29	0	1
chr1:112323241	c	c	t	Class B	CELSR2	Intron			20	0.975	0.025		24	1	0		29	1	0
chr1:112323249	g	g	t	Class B	CELSR2	Intron			20	1	0		25	1	0		28	0.982143	0.0178571
chr1:112323272	c	c	-	Class B	CELSR2	Intron			19	1	0		25	1	0		28	0.982143	0.0178571
chr1:112323277	c	c	a	Class B	CELSR2	Intron			20	1	0		25	1	0		28	0.982143	0.0178571
chr1:112323299	c	c	t	Class B	CELSR2	Intron			21	1	0		25	1	0		29	0.517241	0.482759
chr1:112323325	c	c	a	Class B	CELSR2	CDS	Synonymous		21	0.97619	0.0238095		30	1	0		30	1	0
chr1:112323349	g	g	t	Class B	CELSR2	CDS	Nonsynonymous		21	1	0		29	0.982759	0.0172414		30	1	0
chr1:112323353	g	g	t	Class B	CELSR2	CDS	Nonsynonymous		21	1	0		31	0.967742	0.0322581		30	1	0
chr1:112323366	g	g	t	Class B	CELSR2	CDS	Synonymous		21	1	0		30	1	0		30	0.983333	0.0166667
chr1:112323417	c	c	t	Class B	CELSR2	CDS	Synonymous		21	0.97619	0.0238095		32	1	0		29	1	0
chr1:112323451	c	c	a	Class B	CELSR2	CDS	Nonsynonymous		21	1	0		30	0.983333	0.0166667		30	1	0
chr1:112323459	c	c	a	Class B	CELSR2	CDS	Synonymous		21	1	0		30	0.983333	0.0166667		30	1	0
chr1:112323462	c	c	t	Class B	CELSR2	CDS	Synonymous		21	0.952381	0.047619		30	1	0		30	1	0
chr1:112323472	c	c	a	Class B	CELSR2	CDS	Nonsynonymous		20	1	0		30	1	0		30	0.983333	0.0166667
chr1:112323483	t	t	c	Class B	CELSR2	CDS	Synonymous		20	0.975	0.025		29	1	0		30	0	1
chr1:112323489	g	g	a	Class B	CELSR2	CDS	Synonymous		20	0.75	0.25		28	0.535714	0.464286		29	1	0
chr1:112323494	c	c	a	Class B	CELSR2	CDS	Nonsynonymous		20	1	0		29	1	0		29	0.982759	0.0172414
chr1:112323499	c	c	a	Class B	CELSR2	CDS	Nonsynonymous		20	1	0		29	1	0		29	0.982759	0.0172414
chr1:112323510	c	c	t	Class B	CELSR2	CDS	Synonymous		21	1	0		28	1	0		29	0.982759	0.0172414
chr1:112323515	c	c	a	Class B	CELSR2	CDS	Nonsynonymous		21	0.97619	0.0238095		30	1	0		29	1	0
chr1:112323527	t	t	g	Class B	CELSR2	Intron			21	1	0		30	1	0		28	0.982143	0.0178571
chr1:112323531	a	a	t	Class B	CELSR2	Intron			21	1	0		28	0.982143	0.0178571		28	1	0
chr1:112323542	c	c	a	Class B	CELSR2	Intron			21	1	0		28	0.982143	0.0178571		28	1	0
chr1:112323544	g	g	a	Class B	CELSR2	Intron			21	1	0		27	1	0		28	0.982143	0.0178571
chr1:112323562	c	c	a	Class B	CELSR2	Intron			21	1	0		27	0.981481	0.0185185		27	1	0
chr1:112323579	c	c	a	Class B	CELSR2	Intron			21	1	0		26	1	0		28	0.982143	0.0178571
chr1:112323596	g	g	t	Class B	CELSR2	Intron			21	1	0		25	0.98	0.02		27	1	0
chr1:112323603	g	g	a	Class B	CELSR2	Intron			20	1	0		24	1	0		28	0.857143	0.142857
chr1:112323605	g	g	a	Class B	CELSR2	Intron			19	1	0		23	1	0		28	0.857143	0.142857
chr1:112323616	c	c	a	Class B	CELSR2	Intron			18	1	0		22	1	0		28	0.982143	0.0178571
chr1:112323621	c	c	a	Class B	CELSR2	Intron			18	1	0		21	0.97619	0.0238095		28	0.982143	0.0178571
chr1:112323640	g	g	a	Class B	CELSR2	Intron			17	0.970588	0.0294118		20	1	0		22	1	0
chr1:112323644	g	g	a	Class B	CELSR2	Intron			17	1	0		19	1	0		21	0.47619	0.52381
chr1:112323653	c	c	t	Class B	CELSR2	Intron			17	0.970588	0.0294118		19	1	0		19	1	0
chr1:112323654	g	g	a	Class B	CELSR2	Intron			16	1	0		19	0.973684	0.0263158		19	1	0
chr1:112323687	c	c	a	Class B	CELSR2	Intron			13	1	0		12	1	0		15	0.966667	0.0333333
chr1:112323718	g	g	a	Class B	CELSR2	Intron			8	1	0		8	1	0		10	0.45	0.55
chr1:112323725	g	g	a	Class B	CELSR2	Intron			6	0.166667	0.833333		8	0.5625	0.4375		9	1	0
chr1:112323726	g	g	a	Class B	CELSR2	Intron			6	1	0		8	1	0		8	0.3125	0.6875
chr1:112323785	a	a	c	Class B	CELSR2	Intron			3	0	1		6	0.833333	0.166667		8	1	0
chr1:112323798	g	g	t	Class B	CELSR2	Intron			2	1	0		3	1	0		10	0.95	0.05
chr1:112323832	g	g	t	Class B	CELSR2	Intron			6	1	0		8	1	0		12	0.958333	0.0416667
chr1:112323838	g	g	t	Class B	CELSR2	Intron			6	1	0		7	0.928571	0.0714286		13	1	0
chr1:112323855	g	g	a	Class B	CELSR2	Intron			8	1	0		13	1	0		15	0.666667	0.333333
chr1:112323868	g	g	a	Class B	CELSR2	Intron			11	1	0		15	1	0		17	0.970588	0.0294118
chr1:112323870	g	g	t	Class B	CELSR2	Intron			12	1	0		15	0.933333	0.0666667		17	1	0
chr1:112323908	g	g	a	Class B	CELSR2	Intron			14	1	0		17	1	0		23	0.978261	0.0217391
chr1:112323934	g	g	t	Class B	CELSR2	Intron			18	1	0		22	0.977273	0.0227273		28	1	0
chr1:112323940	c	c	t	Class B	CELSR2	Intron			18	1	0		22	0.977273	0.0227273		28	1	0
chr1:112323941	c	c	t	Class B	CELSR2	Intron			19	0.921053	0.0789474		22	1	0		28	1	0
chr1:112323951	g	g	t	Class B	CELSR2	Intron			18	1	0		24	1	0		28	0.982143	0.0178571
chr1:112323953	g	g	c	Class B	CELSR2	Intron			18	1	0		24	1	0		28	0.982143	0.0178571
chr1:112323955	t	t	c	Class B	CELSR2	Intron			18	1	0		24	1	0		28	0.464286	0.535714
chr1:112323961	g	g	t	Class B	CELSR2	Intron			18	1	0		24	1	0		29	0.982759	0.0172414
chr1:112323962	g	g	t	Class B	CELSR2	Intron			18	1	0		24	0.979167	0.0208333		29	1	0
chr1:112323975	g	g	t	Class B	CELSR2	Intron			18	0.972222	0.0277778		24	1	0		29	1	0
chr1:112323980	g	g	t	Class B	CELSR2	Intron			17	1	0		21	1	0		29	0.965517	0.0344828
chr1:112323983	g	g	a	Class B	CELSR2	Intron			17	0.970588	0.0294118		20	1	0		29	1	0
chr1:112323985	g	g	t	Class B	CELSR2	Intron			16	1	0		21	1	0		29	0.982759	0.0172414
chr1:112323989	a	a	g	Class B	CELSR2	Intron			18	0.972222	0.0277778		23	1	0		29	1	0
chr1:112323991	g	g	t	Class B	CELSR2	Intron			19	1	0		25	1	0		29	0.982759	0.0172414
chr1:112324001	g	g	t	Class B	CELSR2	Intron			19	1	0		27	0.962963	0.037037		29	1	0
chr1:112324004	t	t	a	Class B	CELSR2	Intron			19	1	0		27	0.851852	0.148148		29	1	0
chr1:112324012	c	c	t	Class B	CELSR2	Intron			20	0.95	0.05		27	1	0		29	1	0
chr1:112324022	g	g	t	Class B	CELSR2	Intron			20	1	0		28	0.982143	0.0178571		29	1	0
chr1:112324086	g	g	t	Class B	CELSR2	CDS	Synonymous		21	1	0		31	0.983871	0.016129		29	1	0
chr1:112324096	c	c	a	Class B	CELSR2	CDS	Nonsynonymous		21	1	0		33	0.984848	0.0151515		29	1	0
chr1:112324113	g	g	c	Class B	CELSR2	CDS	Nonsynonymous		21	1	0		34	0.985294	0.0147059		29	1	0
chr1:112324122	c	c	a	Class B	CELSR2	CDS	Synonymous		21	1	0		34	0.985294	0.0147059		30	1	0
chr1:112324162	c	c	a	Class B	CELSR2	CDS	Nonsynonymous		21	1	0		31	0.983871	0.016129		31	1	0
chr1:112324180	c	c	a	Class B	CELSR2	CDS	Nonsynonymous		20	1	0		32	0.984375	0.015625		30	1	0
chr1:112324185	c	c	a	Class B	CELSR2	CDS	Synonymous		20	1	0		33	1	0		30	0.983333	0.0166667
chr1:112324194	c	c	a	Class B	CELSR2	CDS	Nonsynonymous		20	1	0		34	1	0		30	0.966667	0.0333333
chr1:112324206	c	c	a	Class B	CELSR2	CDS	Synonymous		20	1	0		30	0.966667	0.0333333		31	1	0
chr1:112324222	g	g	t	Class B	CELSR2	CDS	Nonsynonymous		21	1	0		30	1	0		29	0.982759	0.0172414
chr1:112324239	c	c	a	Class B	CELSR2	Intron			20	0.975	0.025		27	0.962963	0.037037		31	0.983871	0.016129
chr1:112324240	a	a	-	Class B	CELSR2	Intron			19	0.631579	0.368421		25	0.7	0.3		29	0.482759	0.517241
chr1:112324241	g	g	-	Class B	CELSR2	Intron			20	0.65	0.35		26	0.673077	0.326923		30	0.483333	0.516667
chr1:112324243	g	g	t	Class B	CELSR2	Intron			21	1	0		27	1	0		31	1	0
chr1:112324278	c	c	a	Class B	CELSR2	Intron			21	1	0		27	0.981481	0.0185185		29	1	0
chr1:112324309	c	c	a	Class B	CELSR2	Intron			21	1	0		30	1	0		30	0.983333	0.0166667
chr1:112324360	g	g	t	Class B	CELSR2	CDS	Nonsynonymous		21	1	0		29	0.982759	0.0172414		30	1	0
chr1:112324397	g	g	t	Class B	CELSR2	CDS	Nonsynonymous		21	1	0		33	0.984848	0.0151515		30	1	0
chr1:112324409	g	g	t	Class B	CELSR2	CDS	Stop Gain		20	1	0		31	0.983871	0.016129		31	1	0
chr1:112324420	g	g	a	Class B	CELSR2	CDS	Synonymous		20	1	0		31	1	0		31	0.854839	0.145161
chr1:112324450	g	g	c	Class B	CELSR2	CDS	Nonsynonymous		21	0.97619	0.0238095		26	1	0		30	1	0
chr1:112324456	c	c	g	Class B	CELSR2	CDS	Synonymous		21	0.214286	0.785714		26	0.153846	0.846154		30	1	0
chr1:112324508	c	c	a	Class B	CELSR2	Intron			20	1	0		28	1	0		30	0.983333	0.0166667
chr1:112324514	a	a	g	Class B	CELSR2	Intron			20	1	0		27	1	0		30	0.983333	0.0166667
chr1:112324553	g	g	t	Class B	CELSR2	Intron			21	1	0		32	0.984375	0.015625		29	1	0
chr1:112324587	c	c	t	Class B	CELSR2	CDS	Synonymous		21	0.952381	0.047619		34	1	0		30	1	0
chr1:112324647	g	g	a	Class B	CELSR2	CDS	Synonymous		21	0.952381	0.047619		34	1	0		30	1	0
chr1:112324661	g	g	t	Class B	CELSR2	CDS	Nonsynonymous		21	1	0		33	0.984848	0.0151515		30	1	0
chr1:112324705	c	c	a	Class B	CELSR2	CDS	Nonsynonymous		21	0.97619	0.0238095		32	1	0		30	1	0
chr1:112324711	c	c	a	Class B	CELSR2	CDS	Nonsynonymous		21	0.97619	0.0238095		32	1	0		30	1	0
chr1:112324754	c	c	a	Class B	CELSR2	Intron			20	1	0		30	0.983333	0.0166667		30	1	0
chr1:112324780	g	g	t	Class B	CELSR2	Intron			20	1	0		32	0.984375	0.015625		30	1	0
chr1:112324781	g	g	t	Class B	CELSR2	Intron			20	1	0		31	0.983871	0.016129		30	1	0
chr1:112324788	c	c	t	Class B	CELSR2	Intron			20	0.95	0.05		30	1	0		30	0.983333	0.0166667
chr1:112324789	g	g	a	Class B	CELSR2	Intron			20	0.25	0.75		29	0.586207	0.413793		30	1	0
chr1:112324799	g	g	a	Class B	CELSR2	Intron			20	1	0		29	1	0		30	0.45	0.55
chr1:112324811	g	g	a	Class B	CELSR2	Intron			20	1	0		29	1	0		30	0.966667	0.0333333
chr1:112324812	g	g	t	Class B	CELSR2	Intron			20	1	0		29	1	0		30	0.966667	0.0333333
chr1:112324814	t	t	-	Class B	CELSR2	Intron			20	1	0		28	1	0		22	0.636364	0.363636
chr1:112324815	c	c	-	Class B	CELSR2	Intron			20	1	0		27	1	0		23	0.652174	0.347826
chr1:112324816	g	g	-	Class B	CELSR2	Intron			20	1	0		27	1	0		29	0.655172	0.344828
chr1:112324817	g	g	-	Class B	CELSR2	Intron			20	1	0		27	1	0		29	0.672414	0.327586
chr1:112324818	g	g	-	Class B	CELSR2	Intron			20	1	0		26	1	0		29	0.672414	0.327586
chr1:112324819	g	g	-	Class B	CELSR2	Intron			20	1	0		26	1	0		29	0.672414	0.327586
chr1:112324820	g	g	-	Class B	CELSR2	Intron			20	1	0		26	1	0		29	0.672414	0.327586
chr1:112324827	t	t	c	Class B	CELSR2	Intron			20	0.15	0.85		25	0.18	0.82		29	0	1
chr1:112324847	g	g	t	Class B	CELSR2	Intron			21	1	0		27	0.981481	0.0185185		29	1	0
chr1:112324911	g	g	t	Class B	CELSR2	CDS	Synonymous		21	1	0		29	1	0		30	0.983333	0.0166667
chr1:112324950	c	c	t	Class B	CELSR2	CDS	Synonymous		21	0.97619	0.0238095		27	1	0		29	1	0
chr1:112324977	g	g	c	Class B	CELSR2	CDS	Synonymous		20	1	0		27	0.981481	0.0185185		29	1	0
chr1:112325054	g	g	a	Class B	CELSR2	Intron			21	1	0		29	0.982759	0.0172414		29	1	0
chr1:112325072	t	c	g	Class B	CELSR2	Intron			20	1	0		18	1	0		29	0.741379	0.258621
chr1:112325073	g	g	a	Class B	CELSR2	Intron			20	0.975	0.025		28	0.607143	0.392857		29	1	0
chr1:112325074	c	c	t	Class B	CELSR2	Intron			20	1	0		29	1	0		29	0.775862	0.224138
chr1:112325097	c	c	g	Class B	CELSR2	Intron			20	1	0		27	1	0		30	0.95	0.05
chr1:112325184	g	g	a	Class B	CELSR2	CDS	Nonsynonymous		21	1	0		29	1	0		29	0.982759	0.0172414
chr1:112325197	c	c	t	Class B	CELSR2	CDS	Synonymous		21	0.97619	0.0238095		30	1	0		29	1	0
chr1:112325251	c	c	a	Class B	CELSR2	CDS	Nonsynonymous		21	1	0		29	0.965517	0.0344828		30	1	0
chr1:112325269	g	g	t	Class B	CELSR2	CDS	Synonymous		21	1	0		29	0.982759	0.0172414		29	1	0
chr1:112325273	c	c	g	Class B	CELSR2	CDS	Nonsynonymous		21	1	0		29	0.982759	0.0172414		29	1	0
chr1:112325274	g	g	t	Class B	CELSR2	CDS	Nonsynonymous		21	1	0		27	0.981481	0.0185185		29	1	0
chr1:112325293	a	a	c	Class B	CELSR2	Intron			21	0.952381	0.047619		29	1	0		29	1	0
chr1:112325302	t	t	c	Class B	CELSR2	Intron			21	1	0		29	1	0		28	0.928571	0.0714286
chr1:112325310	c	c	t	Class B	CELSR2	Intron			21	0.952381	0.047619		29	1	0		28	1	0
chr1:112325324	c	c	t	Class B	CELSR2	Intron			21	0.357143	0.642857		28	0.125	0.875		29	0.862069	0.137931
chr1:112325327	g	g	t	Class B	CELSR2	Intron			21	1	0		27	1	0		29	0.758621	0.241379
chr1:112325354	c	c	a	Class B	CELSR2	Intron			20	1	0		29	0.965517	0.0344828		29	1	0
chr1:112325372	c	c	g	Class B	CELSR2	Intron			21	0.97619	0.0238095		29	1	0		29	1	0
chr1:112325399	g	g	a	Class B	CELSR2	CDS	Synonymous		21	1	0		30	1	0		31	0.741935	0.258065
chr1:112325402	g	g	a	Class B	CELSR2	CDS	Synonymous		21	1	0		30	1	0		31	0.870968	0.129032
chr1:112325432	g	g	t	Class B	CELSR2	CDS	Synonymous		21	1	0		34	0.985294	0.0147059		30	1	0
chr1:112325450	g	g	t	Class B	CELSR2	CDS	Nonsynonymous		21	1	0		35	0.985714	0.0142857		29	1	0
chr1:112325480	c	c	a	Class B	CELSR2	CDS	Synonymous		21	1	0		33	0.984848	0.0151515		29	1	0
chr1:112325498	g	g	t	Class B	CELSR2	CDS	Synonymous		21	1	0		34	0.985294	0.0147059		31	1	0
chr1:112325513	c	c	t	Class B	CELSR2	CDS	Synonymous		21	1	0		33	1	0		31	0.451613	0.548387
chr1:112325550	g	g	t	Class B	CELSR2	CDS	Nonsynonymous		21	1	0		31	0.983871	0.016129		30	1	0
chr1:112325564	c	c	a	Class B	CELSR2	CDS	Nonsynonymous		21	1	0		32	1	0		29	0.982759	0.0172414
chr1:112325574	a	a	g	Class B	CELSR2	CDS	Nonsynonymous		21	0.97619	0.0238095		32	1	0		29	1	0
chr1:112325593	c	c	a	Class B	CELSR2	CDS	Nonsynonymous		21	0.97619	0.0238095		32	0.984375	0.015625		29	1	0
chr1:112325620	c	c	t	Class B	CELSR2	CDS	Nonsynonymous		21	1	0		30	1	0		29	0.931034	0.0689655
chr1:112325622	g	g	a	Class B	CELSR2	CDS	Nonsynonymous		21	1	0		29	1	0		29	0.982759	0.0172414
chr1:112325646	c	c	a	Class B	CELSR2	CDS	Nonsynonymous		21	1	0		26	0.980769	0.0192308		28	1	0
chr1:112325685	c	c	a	Class B	CELSR2	Intron			21	1	0		28	0.964286	0.0357143		28	1	0
chr1:112325705	c	c	t	Class B	CELSR2	Intron			20	0.95	0.05		26	1	0		28	1	0
chr1:112325709	g	g	a	Class B	CELSR2	CDS	Synonymous		20	1	0		26	1	0		28	0.946429	0.0535714
chr1:112325716	c	c	a	Class B	CELSR2	CDS	Nonsynonymous		21	1	0		24	1	0		28	0.982143	0.0178571
chr1:112325719	a	a	g	Class B	CELSR2	CDS	Nonsynonymous		19	1	0		24	1	0		28	0.982143	0.0178571
chr1:112325776	c	c	a	Class B	CELSR2	Intron			17	1	0		20	0.975	0.025		28	1	0
chr1:112325792	c	c	a	Class B	CELSR2	CDS	Synonymous		18	1	0		18	1	0		28	0.982143	0.0178571
chr1:112325793	g	g	a	Class B	CELSR2	CDS	Nonsynonymous		18	1	0		18	1	0		28	0.982143	0.0178571
chr1:112325819	t	t	c	Class B	CELSR2	Intron			17	1	0		16	1	0		27	0.981481	0.0185185
chr1:112325821	c	c	a	Class B	CELSR2	Intron			17	1	0		16	1	0		26	0.980769	0.0192308
chr1:112325825	c	c	a	Class B	CELSR2	Intron			17	0.970588	0.0294118		16	1	0		23	1	0
chr1:112326584	c	c	a	Class B	CELSR2	Intron			18	1	0		18	0.972222	0.0277778		28	1	0
chr1:112326587	c	c	t	Class B	CELSR2	Intron			18	0.972222	0.0277778		19	1	0		28	1	0
chr1:112326591	g	g	t	Class B	CELSR2	CDS	Nonsynonymous		20	1	0		19	1	0		28	0.982143	0.0178571
chr1:112326592	c	c	t	Class B	CELSR2	CDS	Synonymous		20	0.175	0.825		19	0.236842	0.763158		28	0.625	0.375
chr1:112326606	g	g	t	Class B	CELSR2	CDS	Synonymous		20	1	0		23	0.956522	0.0434783		29	1	0
chr1:112326688	g	g	t	Class B	CELSR2	CDS	Nonsynonymous		21	1	0		24	1	0		29	0.982759	0.0172414
chr1:112326696	c	c	a	Class B	CELSR2	CDS	Synonymous		21	1	0		25	1	0		28	0.982143	0.0178571
chr1:112326701	c	c	a	Class B	CELSR2	CDS	Stop Gain		21	1	0		25	0.98	0.02		28	1	0
chr1:112326738	g	g	t	Class B	CELSR2	Intron			20	1	0		25	0.96	0.04		29	1	0
chr1:112326746	c	c	a	Class B	CELSR2	Intron			21	1	0		24	0.979167	0.0208333		29	1	0
chr1:112326765	g	g	t	Class B	CELSR2	Intron			20	1	0		27	0.981481	0.0185185		28	1	0
chr1:112326768	g	g	t	Class B	CELSR2	Intron			20	1	0		27	0.981481	0.0185185		28	1	0
chr1:112326782	g	g	t	Class B	CELSR2	Intron			21	1	0		27	0.981481	0.0185185		28	1	0
chr1:112326789	c	c	g	Class B	CELSR2	Intron			20	1	0		28	1	0		28	0.982143	0.0178571
chr1:112326800	g	g	t	Class B	CELSR2	Intron			21	1	0		29	1	0		29	0.982759	0.0172414
chr1:112326807	c	c	a	Class B	CELSR2	Intron			21	0.97619	0.0238095		27	1	0		30	1	0
chr1:112326811	g	g	t	Class B	CELSR2	Intron			21	1	0		29	0.982759	0.0172414		30	1	0
chr1:112326823	g	g	t	Class B	CELSR2	Intron			21	1	0		29	0.982759	0.0172414		30	1	0
chr1:112326827	g	g	t	Class B	CELSR2	Intron			21	1	0		29	0.982759	0.0172414		30	1	0
chr1:112326882	g	g	t	Class B	CELSR2	CDS	Nonsynonymous		21	1	0		33	1	0		30	0.983333	0.0166667
chr1:112326891	c	c	t	Class B	CELSR2	CDS	Synonymous		21	1	0		33	0.984848	0.0151515		30	1	0
chr1:112326912	g	g	t	Class B	CELSR2	CDS	Synonymous		21	1	0		33	0.984848	0.0151515		30	1	0
chr1:112326918	c	c	t	Class B	CELSR2	CDS	Synonymous		21	1	0		32	1	0		29	0.948276	0.0517241
chr1:112326927	c	c	g	Class B	CELSR2	CDS	Synonymous		20	0.925	0.075		33	1	0		29	1	0
chr1:112326955	c	c	a	Class B	CELSR2	CDS	Nonsynonymous		21	1	0		34	0.985294	0.0147059		30	1	0
chr1:112326968	a	a	g	Class B	CELSR2	Intron			21	0.97619	0.0238095		34	1	0		30	1	0
chr1:112326987	c	c	t	Class B	CELSR2	Intron			21	0.952381	0.047619		30	0.966667	0.0333333		30	1	0
chr1:112326988	g	g	a	Class B	CELSR2	Intron			21	0.97619	0.0238095		31	1	0		30	1	0
chr1:112326990	g	g	t	Class B	CELSR2	Intron			21	1	0		31	0.983871	0.016129		30	1	0
chr1:112327010	g	g	t	Class B	CELSR2	Intron			21	0.97619	0.0238095		31	1	0		30	1	0
chr1:112327051	c	c	a	Class B	CELSR2	CDS	Stop Gain		21	1	0		31	0.983871	0.016129		29	1	0
chr1:112327052	g	g	a	Class B	CELSR2	CDS	Synonymous		21	1	0		32	0.984375	0.015625		29	1	0
chr1:112327070	c	c	t	Class B	CELSR2	CDS	Synonymous		21	1	0		31	1	0		29	0.758621	0.241379
chr1:112327071	g	g	t	Class B	CELSR2	CDS	Nonsynonymous		21	1	0		31	0.983871	0.016129		29	1	0
chr1:112327082	g	g	t	Class B	CELSR2	CDS	Synonymous		21	1	0		32	0.984375	0.015625		30	1	0
chr1:112327103	g	g	c	Class B	CELSR2	CDS	Synonymous		21	1	0		30	1	0		30	0.766667	0.233333
chr1:112327160	c	c	a	Class B	CELSR2	CDS	Synonymous		21	1	0		28	0.982143	0.0178571		30	1	0
chr1:112327168	g	g	t	Class B	CELSR2	CDS	Nonsynonymous		21	1	0		27	0.981481	0.0185185		30	1	0
chr1:112327184	c	c	a	Class B	CELSR2	Intron			21	1	0		28	0.964286	0.0357143		30	1	0
chr1:112327197	g	g	t	Class B	CELSR2	Intron			21	1	0		30	0.983333	0.0166667		30	1	0
chr1:112327236	a	a	t	Class B	CELSR2	Intron			21	0.97619	0.0238095		30	1	0		30	1	0
chr1:112327241	g	g	a	Class B	CELSR2	Intron			21	0.97619	0.0238095		30	1	0		30	1	0
chr1:112327258	g	g	t	Class B	CELSR2	Intron			21	1	0		29	0.982759	0.0172414		30	1	0
chr1:112327264	g	g	t	Class B	CELSR2	CDS	Nonsynonymous		21	1	0		30	0.983333	0.0166667		30	1	0
chr1:112327307	c	c	a	Class B	CELSR2	CDS	Synonymous		21	1	0		31	0.983871	0.016129		30	1	0
chr1:112327309	g	g	t	Class B	CELSR2	CDS	Nonsynonymous		21	1	0		31	0.967742	0.0322581		30	1	0
chr1:112327350	g	g	t	Class B	CELSR2	CDS	Nonsynonymous		20	1	0		26	0.980769	0.0192308		29	1	0
chr1:112327353	c	c	a	Class B	CELSR2	CDS	Nonsynonymous		20	1	0		26	0.980769	0.0192308		29	1	0
chr1:112327354	c	c	a	Class B	CELSR2	CDS	Nonsynonymous		20	1	0		26	1	0		29	0.982759	0.0172414
chr1:112327355	c	c	t	Class B	CELSR2	CDS	Synonymous		20	1	0		26	1	0		29	0.431034	0.568966
chr1:112327373	c	c	a	Class B	CELSR2	CDS	Synonymous		21	1	0		27	0.981481	0.0185185		29	1	0
chr1:112327396	c	c	a	Class B	CELSR2	Intron			21	1	0		27	1	0		29	0.982759	0.0172414
chr1:112327403	c	c	a	Class B	CELSR2	Intron			21	1	0		26	0.980769	0.0192308		29	1	0
chr1:112327439	c	c	a	Class B	CELSR2	Intron			21	1	0		24	0.979167	0.0208333		29	1	0
chr1:112327448	c	c	a	Class B	CELSR2	Intron			21	1	0		22	1	0		29	0.982759	0.0172414
chr1:112327449	c	c	a	Class B	CELSR2	Intron			21	1	0		22	0.977273	0.0227273		29	1	0
chr1:112327450	t	t	c	Class B	CELSR2	Intron			20	0.975	0.025		22	1	0		29	1	0
chr1:112327454	c	c	a	Class B	CELSR2	Intron			19	1	0		22	1	0		28	0.982143	0.0178571
chr1:112327462	c	c	a	Class B	CELSR2	Intron			18	1	0		21	1	0		29	0.982759	0.0172414
chr1:112327463	c	c	a	Class B	CELSR2	Intron			18	1	0		21	1	0		29	0.982759	0.0172414
chr1:112327469	c	c	a	Class B	CELSR2	Intron			18	0.972222	0.0277778		19	0.815789	0.184211		27	1	0
chr1:112327474	c	c	g	Class B	CELSR2	Intron			18	1	0		19	0.973684	0.0263158		26	1	0
chr1:112327485	g	g	a	Class B	CELSR2	Intron			17	0.970588	0.0294118		19	0.657895	0.342105		26	0.576923	0.423077
chr1:112327489	a	a	g	Class B	CELSR2	Intron			15	1	0		20	1	0		26	0.403846	0.596154
chr1:112327570	c	c	a	Class B	CELSR2	Intron			10	1	0		11	0.954545	0.0454545		10	1	0
chr1:112327670	c	c	t	Class B	CELSR2	Intron			7	0.857143	0.142857		7	1	0		7	1	0
chr1:112327729	c	c	t	Class B	CELSR2	Intron			11	0.863636	0.136364		12	1	0		14	1	0
chr1:112327744	g	g	t	Class B	CELSR2	Intron			15	1	0		14	1	0		18	0.972222	0.0277778
chr1:112327778	g	g	t	Class B	CELSR2	Intron			17	1	0		15	1	0		24	0.979167	0.0208333
chr1:112327780	c	c	t	Class B	CELSR2	Intron			17	1	0		15	1	0		25	0.98	0.02
chr1:112327794	g	g	t	Class B	CELSR2	Intron			18	1	0		19	1	0		24	0.979167	0.0208333
chr1:112327808	g	g	a	Class B	CELSR2	Intron			18	1	0		20	0.95	0.05		26	1	0
chr1:112327814	c	c	t	Class B	CELSR2	Intron			18	0.944444	0.0555556		21	1	0		28	1	0
chr1:112327839	g	g	t	Class B	CELSR2	Intron			21	1	0		23	0.978261	0.0217391		29	1	0
chr1:112327843	g	g	t	Class B	CELSR2	Intron			21	1	0		24	1	0		29	0.982759	0.0172414
chr1:112327846	g	g	t	Class B	CELSR2	Intron			21	1	0		24	0.979167	0.0208333		29	1	0
chr1:112327868	c	c	a	Class B	CELSR2	Intron			21	0.97619	0.0238095		27	1	0		29	1	0
chr1:112327912	a	a	t	Class B	CELSR2	Intron			21	1	0		32	1	0		29	0.672414	0.327586
chr1:112327951	g	g	t	Class B	CELSR2	CDS	Nonsynonymous		21	1	0		31	0.983871	0.016129		29	1	0
chr1:112327975	g	g	t	Class B	CELSR2	CDS	Nonsynonymous		21	1	0		31	0.983871	0.016129		29	1	0
chr1:112327995	g	g	t	Class B	CELSR2	CDS	Nonsynonymous		21	1	0		33	0.984848	0.0151515		29	1	0
chr1:112328025	c	c	a	Class B	CELSR2	CDS	Nonsynonymous		21	1	0		30	0.983333	0.0166667		29	1	0
chr1:112328043	c	c	a	Class B	CELSR2	CDS	Nonsynonymous		21	1	0		26	1	0		29	0.982759	0.0172414
chr1:112328045	c	c	a	Class B	CELSR2	CDS	Synonymous		21	1	0		26	1	0		29	0.982759	0.0172414
chr1:112328051	c	c	a	Class B	CELSR2	CDS	Stop Gain		19	1	0		24	1	0		29	0.982759	0.0172414
chr1:112328055	c	c	a	Class B	CELSR2	CDS	Nonsynonymous		19	1	0		24	0.979167	0.0208333		29	1	0
chr1:112328056	c	c	a	Class B	CELSR2	CDS	Nonsynonymous		19	1	0		24	0.979167	0.0208333		28	1	0
chr1:112328381	a	a	g	Class B	CELSR2	Intron			18	1	0		24	1	0		28	0.982143	0.0178571
chr1:112328382	c	c	g	Class B	CELSR2	Intron			18	1	0		25	1	0		28	0.982143	0.0178571
chr1:112328383	c	c	g	Class B	CELSR2	Intron			18	1	0		25	1	0		29	0.982759	0.0172414
chr1:112328384	c	c	g	Class B	CELSR2	Intron			18	1	0		25	1	0		29	0.982759	0.0172414
chr1:112328385	c	c	t	Class B	CELSR2	Intron			18	1	0		26	1	0		29	0.982759	0.0172414
chr1:112328388	g	g	t	Class B	CELSR2	Intron			20	1	0		28	1	0		29	0.982759	0.0172414
chr1:112328390	a	a	c	Class B	CELSR2	Intron			20	1	0		28	1	0		30	0.983333	0.0166667
chr1:112328392	g	g	t	Class B	CELSR2	Intron			20	1	0		29	0.982759	0.0172414		30	1	0
chr1:112328398	g	g	a	Class B	CELSR2	Intron			20	0.975	0.025		29	1	0		30	1	0
chr1:112328426	c	c	a	Class B	CELSR2	CDS	Nonsynonymous		20	1	0		30	1	0		30	0.983333	0.0166667
chr1:112328429	t	t	a	Class B	CELSR2	CDS	Synonymous		20	1	0		31	0.983871	0.016129		30	1	0
chr1:112328431	g	g	t	Class B	CELSR2	CDS	Nonsynonymous		21	1	0		31	0.983871	0.016129		30	1	0
chr1:112328471	c	c	t	Class B	CELSR2	CDS	Synonymous		21	0.97619	0.0238095		31	1	0		30	1	0
chr1:112328512	c	c	t	Class B	CELSR2	Intron			21	1	0		32	1	0		30	0.983333	0.0166667
chr1:112328518	c	c	t	Class B	CELSR2	Intron			21	1	0		33	0.984848	0.0151515		30	1	0
chr1:112328519	c	c	a	Class B	CELSR2	Intron			21	1	0		33	1	0		30	0.983333	0.0166667
chr1:112328526	c	c	a	Class B	CELSR2	Intron			21	1	0		35	0.985714	0.0142857		29	1	0
chr1:112328527	g	g	t	Class B	CELSR2	Intron			21	1	0		35	0.985714	0.0142857		30	1	0
chr1:112328609	c	c	a	Class B	CELSR2	CDS	Nonsynonymous		21	1	0		35	0.985714	0.0142857		30	1	0
chr1:112328663	c	c	a	Class B	CELSR2	CDS	Synonymous		21	1	0		35	0.985714	0.0142857		30	1	0
chr1:112328671	a	a	t	Class B	CELSR2	CDS	Nonsynonymous		21	1	0		34	0.985294	0.0147059		30	1	0
chr1:112328685	g	g	t	Class B	CELSR2	CDS	Stop Gain		21	1	0		34	0.985294	0.0147059		30	1	0
chr1:112328698	a	a	t	Class B	CELSR2	CDS	Nonsynonymous		21	0.97619	0.0238095		32	1	0		30	1	0
chr1:112328719	c	c	a	Class B	CELSR2	CDS	Nonsynonymous		21	1	0		34	1	0		30	0.983333	0.0166667
chr1:112328725	c	c	a	Class B	CELSR2	CDS	Nonsynonymous		21	1	0		35	0.985714	0.0142857		30	1	0
chr1:112328747	c	c	t	Class B	CELSR2	CDS	Synonymous		20	1	0		36	0.986111	0.0138889		30	1	0
chr1:112328751	c	c	a	Class B	CELSR2	CDS	Nonsynonymous		20	1	0		36	1	0		31	0.983871	0.016129
chr1:112328753	g	g	t	Class B	CELSR2	CDS	Synonymous		20	1	0		36	0.986111	0.0138889		31	1	0
chr1:112328765	c	c	g	Class B	CELSR2	CDS	Synonymous		18	0.972222	0.0277778		36	1	0		31	1	0
chr1:112328768	g	g	a	Class B	CELSR2	CDS	Synonymous		20	1	0		35	0.985714	0.0142857		31	1	0
chr1:112328775	c	c	a	Class B	CELSR2	CDS	Nonsynonymous		19	1	0		36	0.986111	0.0138889		31	1	0
chr1:112328781	c	c	a	Class B	CELSR2	CDS	Nonsynonymous		20	1	0		36	1	0		31	0.983871	0.016129
chr1:112328788	c	c	a	Class B	CELSR2	CDS	Nonsynonymous		20	1	0		36	0.986111	0.0138889		31	1	0
chr1:112328791	c	c	a	Class B	CELSR2	CDS	Nonsynonymous		20	1	0		35	0.971429	0.0285714		31	0.983871	0.016129
chr1:112328796	-	-	ttggg	Class B	CELSR2	CDS	Frameshift		20	1	0		36	0.986111	0.0138889		30	1	0
chr1:112328797	g	g	a	Class B	CELSR2	Intron			21	1	0		36	0.986111	0.0138889		30	1	0
chr1:112328800	g	g	t	Class B	CELSR2	Intron			21	1	0		35	0.985714	0.0142857		29	1	0
chr1:112328802	c	c	a	Class B	CELSR2	Intron			21	1	0		35	1	0		29	0.982759	0.0172414
chr1:112328812	g	g	a	Class B	CELSR2	Intron			20	1	0		33	1	0		30	0.983333	0.0166667
chr1:112328814	c	c	a	Class B	CELSR2	Intron			20	1	0		33	0.984848	0.0151515		30	1	0
chr1:112328821	c	c	a	Class B	CELSR2	Intron			19	1	0		34	0.985294	0.0147059		29	1	0
chr1:112328830	c	c	t	Class B	CELSR2	Intron			19	0.973684	0.0263158		33	1	0		30	1	0
chr1:112328849	c	c	a	Class B	CELSR2	Intron			18	1	0		32	1	0		30	0.983333	0.0166667
chr1:112328879	g	g	a	Class B	CELSR2	Intron			19	0.842105	0.157895		30	0.733333	0.266667		29	1	0
chr1:112328893	g	g	a	Class B	CELSR2	Intron			19	0.921053	0.0789474		27	1	0		28	0.607143	0.392857
chr1:112328895	c	c	a	Class B	CELSR2	Intron			19	1	0		27	1	0		28	0.982143	0.0178571
chr1:112328906	g	g	t	Class B	CELSR2	Intron			21	1	0		25	0.98	0.02		28	1	0
chr1:112328908	g	g	a	Class B	CELSR2	Intron			21	0.952381	0.047619		25	0.98	0.02		28	1	0
chr1:112328910	c	c	t	Class B	CELSR2	Intron			21	1	0		25	1	0		28	0.660714	0.339286
chr1:112328911	t	t	c	Class B	CELSR2	Intron			20	1	0		25	1	0		28	0.982143	0.0178571
chr1:112328917	a	a	g	Class B	CELSR2	Intron			21	1	0		26	1	0		29	0.982759	0.0172414
chr1:112328918	c	c	g	Class B	CELSR2	Intron			21	1	0		26	1	0		29	0.982759	0.0172414
chr1:112328927	c	c	a	Class B	CELSR2	Intron			21	0.928571	0.0714286		28	1	0		29	1	0
chr1:112328937	g	g	c	Class B	CELSR2	CDS	Nonsynonymous		21	1	0		27	1	0		29	0.982759	0.0172414
chr1:112328938	g	g	a	Class B	CELSR2	CDS	Nonsynonymous		21	1	0		27	0.981481	0.0185185		29	1	0
chr1:112328941	g	g	t	Class B	CELSR2	CDS	Nonsynonymous		21	1	0		26	0.980769	0.0192308		29	1	0
chr1:112328945	a	a	g	Class B	CELSR2	CDS	Synonymous		20	1	0		27	1	0		29	0.655172	0.344828
chr1:112328952	g	g	t	Class B	CELSR2	CDS	Nonsynonymous		19	1	0		25	1	0		30	0.983333	0.0166667
chr1:112328953	g	g	a	Class B	CELSR2	CDS	Nonsynonymous		19	1	0		25	1	0		30	0.983333	0.0166667
chr1:112328954	g	g	a	Class B	CELSR2	CDS	Synonymous		19	1	0		25	1	0		30	0.983333	0.0166667
chr1:112328979	g	g	t	Class B	CELSR2	CDS	Nonsynonymous		18	1	0		27	1	0		29	0.982759	0.0172414
chr1:112328983	c	c	a	Class B	CELSR2	CDS	Nonsynonymous		18	1	0		27	0.981481	0.0185185		29	1	0
chr1:112328994	g	g	t	Class B	CELSR2	CDS	Stop Gain		19	1	0		27	0.944444	0.0555556		29	1	0
chr1:112329000	a	a	g	Class B	CELSR2	CDS	Nonsynonymous		20	1	0		28	1	0		30	0.983333	0.0166667
chr1:112329014	c	c	a	Class B	CELSR2	CDS	Synonymous		20	1	0		28	1	0		30	0.983333	0.0166667
chr1:112329031	g	g	t	Class B	CELSR2	CDS	Nonsynonymous		18	1	0		27	0.981481	0.0185185		30	1	0
chr1:112329069	g	g	t	Class B	CELSR2	CDS	Nonsynonymous		17	1	0		26	0.980769	0.0192308		29	1	0
chr1:112329088	c	c	a	Class B	CELSR2	CDS	Nonsynonymous		18	1	0		25	1	0		30	0.983333	0.0166667
chr1:112329092	c	c	a	Class B	CELSR2	CDS	Synonymous		18	1	0		25	0.98	0.02		30	1	0
chr1:112329101	c	c	a	Class B	CELSR2	CDS	Nonsynonymous		20	1	0		27	1	0		30	0.983333	0.0166667
chr1:112329108	g	g	t	Class B	CELSR2	Intron			20	1	0		28	1	0		30	0.983333	0.0166667
chr1:112329129	c	c	a	Class B	CELSR2	Intron			21	1	0		31	0.983871	0.016129		30	1	0
chr1:112329196	g	g	t	Class B	CELSR2	Intron			21	1	0		36	1	0		30	0.983333	0.0166667
chr1:112329197	g	g	t	Class B	CELSR2	Intron			21	1	0		37	0.986486	0.0135135		30	1	0
chr1:112329209	c	c	t	Class B	CELSR2	CDS	Synonymous		21	1	0		36	1	0		30	0.866667	0.133333
chr1:112329215	g	g	t	Class B	CELSR2	CDS	Nonsynonymous		21	1	0		36	0.986111	0.0138889		30	1	0
chr1:112329254	c	c	t	Class B	CELSR2	CDS	Synonymous		20	0.975	0.025		36	1	0		30	1	0
chr1:112329260	g	g	t	Class B	CELSR2	CDS	Synonymous		20	1	0		36	0.986111	0.0138889		30	1	0
chr1:112329270	g	g	t	Class B	CELSR2	CDS	Stop Gain		21	1	0		37	0.986486	0.0135135		30	1	0
chr1:112329278	c	c	a	Class B	CELSR2	CDS	Stop Gain		21	1	0		36	0.986111	0.0138889		30	1	0
chr1:112329312	g	g	a	Class B	CELSR2	CDS	Nonsynonymous		20	1	0		34	0.985294	0.0147059		30	1	0
chr1:112329348	c	c	a	Class B	CELSR2	CDS	Synonymous		20	1	0		33	0.984848	0.0151515		30	1	0
chr1:112329369	c	c	a	Class B	CELSR2	CDS	Nonsynonymous		20	1	0		33	0.984848	0.0151515		31	1	0
chr1:112329377	g	g	t	Class B	CELSR2	CDS	Synonymous		20	0.825	0.175		33	1	0		31	1	0
chr1:112329389	c	c	a	Class B	CELSR2	CDS	Synonymous		21	1	0		33	1	0		31	0.983871	0.016129
chr1:112329413	g	g	t	Class B	CELSR2	CDS	Synonymous		21	0.97619	0.0238095		33	1	0		31	1	0
chr1:112329425	c	c	a	Class B	CELSR2	CDS	Nonsynonymous		20	1	0		33	1	0		30	0.983333	0.0166667
chr1:112329427	c	c	a	Class B	CELSR2	CDS	Stop Gain		20	1	0		33	0.984848	0.0151515		30	0.983333	0.0166667
chr1:112329450	c	c	a	Class B	CELSR2	Intron			19	1	0		28	0.982143	0.0178571		30	1	0
chr1:112329451	c	c	a	Class B	CELSR2	Intron			19	0.973684	0.0263158		28	1	0		30	1	0
chr1:112329452	g	g	a	Class B	CELSR2	Intron			19	0.973684	0.0263158		28	1	0		30	1	0
chr1:112329456	g	g	a	Class B	CELSR2	Intron			19	1	0		26	0.980769	0.0192308		29	1	0
chr1:112329458	g	g	a	Class B	CELSR2	Intron			19	1	0		25	0.98	0.02		29	1	0
chr1:112329459	c	c	t	Class B	CELSR2	Intron			19	0.973684	0.0263158		24	1	0		29	1	0
chr1:112329477	c	c	a	Class B	CELSR2	Intron			18	1	0		25	1	0		27	0.981481	0.0185185
chr1:112329480	g	g	a	Class B	CELSR2	Intron			19	0.973684	0.0263158		24	1	0		27	0.685185	0.314815
chr1:112329484	g	g	t	Class B	CELSR2	Intron			17	1	0		23	1	0		26	0.980769	0.0192308
chr1:112329491	c	c	a	Class B	CELSR2	Intron			19	1	0		24	0.979167	0.0208333		27	0.981481	0.0185185
chr1:112329510	c	c	t	Class B	CELSR2	Intron			20	1	0		22	1	0		27	0.740741	0.259259
chr1:112329512	g	g	t	Class B	CELSR2	Intron			20	1	0		21	0.97619	0.0238095		27	1	0
chr1:112329520	c	c	a	Class B	CELSR2	Intron			19	1	0		20	0.975	0.025		28	1	0
chr1:112329522	g	g	t	Class B	CELSR2	Intron			20	1	0		21	1	0		27	0.981481	0.0185185
chr1:112329535	g	g	t	Class B	CELSR2	Intron			17	1	0		22	1	0		27	0.981481	0.0185185
chr1:112329584	g	g	a	Class B	CELSR2	Intron			19	1	0		17	0.647059	0.352941		29	1	0
chr1:112329609	g	g	t	Class B	CELSR2	Intron			18	1	0		16	0.96875	0.03125		29	0.982759	0.0172414
chr1:112329614	g	g	t	Class B	CELSR2	Intron			18	1	0		16	0.96875	0.03125		28	1	0
chr1:112329628	g	g	t	Class B	CELSR2	Intron			18	1	0		16	0.96875	0.03125		29	1	0
chr1:112329637	g	g	t	Class B	CELSR2	Intron			19	0.973684	0.0263158		17	0.970588	0.0294118		30	1	0
chr1:112329644	a	a	g	Class B	CELSR2	Intron			20	1	0		19	1	0		30	0.683333	0.316667
chr1:112329659	g	g	a	Class B	CELSR2	Intron			21	0.952381	0.047619		20	1	0		30	0.45	0.55
chr1:112329719	g	g	a	Class B	CELSR2	Intron			21	0.97619	0.0238095		29	1	0		30	1	0
chr1:112329749	c	c	a	Class B	CELSR2	Intron			21	1	0		28	0.982143	0.0178571		29	1	0
chr1:112329831	c	c	a	Class B	CELSR2	3' UTR			21	1	0		35	0.985714	0.0142857		29	1	0
chr1:112329866	g	g	a	Class B	CELSR2	3' UTR			21	1	0		36	0.958333	0.0416667		29	1	0
chr1:112329900	c	c	a	Class B	CELSR2	3' UTR			21	1	0		36	0.986111	0.0138889		29	1	0
chr1:112329906	c	c	t	Class B	CELSR2	3' UTR			21	1	0		35	0.614286	0.385714		29	1	0
chr1:112329913	c	c	-	Class B	CELSR2	3' UTR			21	0.97619	0.0238095		35	1	0		29	1	0
chr1:112329961	c	c	a	Class B	CELSR2	3' UTR			21	1	0		35	0.985714	0.0142857		30	1	0
chr1:112329980	c	c	t	Class B	CELSR2	3' UTR			21	1	0		31	1	0		29	0.948276	0.0517241
chr1:112329985	c	c	a	Class B	CELSR2	3' UTR			21	1	0		28	0.982143	0.0178571		29	1	0
chr1:112329994	c	c	a	Class B	CELSR2	3' UTR			21	1	0		27	0.981481	0.0185185		29	1	0
chr1:112330014	c	c	a	Class B	CELSR2	3' UTR			21	1	0		26	1	0		29	0.982759	0.0172414
chr1:112330015	c	c	a	Class B	CELSR2	3' UTR			21	1	0		27	0.962963	0.037037		29	1	0
chr1:112330016	c	c	g	Class B	CELSR2	3' UTR			21	0.97619	0.0238095		26	1	0		29	1	0
chr1:112330018	c	c	-	Class B	CELSR2	3' UTR			21	1	0		26	1	0		29	0.793103	0.206897
chr1:112330019	-	-	c	Class B	CELSR2	3' UTR			21	1	0		25	1	0		28	0.946429	0.0535714
chr1:112330026	c	c	a	Class B	CELSR2	3' UTR			21	1	0		27	0.981481	0.0185185		29	1	0
chr1:112330027	c	c	g	Class B	CELSR2	3' UTR			21	1	0		27	1	0		29	0.982759	0.0172414
chr1:112330028	c	c	a	Class B	CELSR2	3' UTR			21	1	0		27	0.981481	0.0185185		29	1	0
chr1:112330057	c	c	a	Class B	CELSR2	3' UTR			21	1	0		27	0.981481	0.0185185		29	1	0
chr1:112330062	c	c	a	Class B	CELSR2	3' UTR			21	1	0		26	0.980769	0.0192308		29	1	0
chr1:112330151	c	c	t	Class B	CELSR2	3' UTR			20	0.975	0.025		27	1	0		31	1	0
chr1:112330155	g	g	t	Class B	CELSR2	3' UTR			20	1	0		29	0.982759	0.0172414		31	1	0
chr1:112330159	a	a	g	Class B	CELSR2	3' UTR			21	1	0		30	1	0		31	0.951613	0.0483871
chr1:112330176	t	t	c	Class B	CELSR2	3' UTR			21	1	0		30	1	0		31	0.83871	0.16129
chr1:112330179	c	c	t	Class B	CELSR2	3' UTR			21	1	0		30	1	0		31	0.806452	0.193548
chr1:112330187	g	g	t	Class B	CELSR2	3' UTR			21	1	0		30	0.95	0.05		30	1	0
chr1:112330197	c	c	a	Class B	CELSR2	3' UTR			21	1	0		29	0.982759	0.0172414		30	1	0
chr1:112330247	g	g	t	Class B	CELSR2	3' UTR			21	1	0		30	0.983333	0.0166667		29	1	0
chr1:112330255	g	g	a	Class B	CELSR2	3' UTR			21	1	0		31	0.983871	0.016129		30	1	0
chr1:112330268	g	g	t	Class B	CELSR2	3' UTR			21	0.97619	0.0238095		32	1	0		30	1	0
chr1:112330284	g	g	a	Class B	CELSR2	3' UTR			21	0.97619	0.0238095		33	1	0		30	1	0
chr1:112330311	c	c	a	Class B	CELSR2	3' UTR			21	1	0		34	0.985294	0.0147059		31	1	0
chr1:112330333	c	c	a	Class B	CELSR2	3' UTR			21	1	0		34	0.985294	0.0147059		31	1	0
chr1:112330338	c	c	t	Class B	CELSR2	3' UTR			21	1	0		35	1	0		31	0.774194	0.225806
chr1:112330349	c	c	a	Class B	CELSR2	3' UTR			21	1	0		34	0.985294	0.0147059		30	1	0
chr1:112330356	g	g	t	Class B	CELSR2	3' UTR			21	1	0		35	0.985714	0.0142857		30	1	0
chr1:112330366	g	g	t	Class B	CELSR2	3' UTR			21	1	0		34	0.985294	0.0147059		30	1	0
chr1:112330369	g	g	a	Class B	CELSR2	3' UTR			21	0.928571	0.0714286		33	1	0		30	1	0
chr1:112330403	c	c	a	Class B	CELSR2	3' UTR			21	1	0		37	0.986486	0.0135135		30	1	0
chr1:112330406	c	c	t	Class B	CELSR2	3' UTR			21	1	0		36	0.972222	0.0277778		30	1	0
chr1:112330407	g	g	a	Class B	CELSR2	3' UTR			21	1	0		36	1	0		30	0.766667	0.233333
chr1:112330418	c	c	a	Class B	CELSR2	3' UTR			21	1	0		35	0.985714	0.0142857		30	1	0
chr1:112330444	g	g	c	Class B	CELSR2	3' UTR			21	1	0		37	1	0		23	0.695652	0.304348
chr1:112330450	g	g	t	Class B	CELSR2	3' UTR			21	1	0		37	0.986486	0.0135135		30	1	0
chr1:112330451	c	c	a	Class B	CELSR2	3' UTR			21	1	0		37	1	0		30	1	0
chr1:112330467	c	c	a	Class B	CELSR2	3' UTR			21	1	0		34	0.970588	0.0294118		31	1	0
chr1:112330476	c	c	t	Class B	CELSR2	3' UTR			21	1	0		32	0.984375	0.015625		31	1	0
chr1:112330523	g	g	t	Class B	CELSR2	3' UTR			21	1	0		35	0.985714	0.0142857		30	1	0
chr1:112330542	c	c	t	Class B	CELSR2	3' UTR			21	1	0		36	1	0		29	0.758621	0.241379
chr1:112330635	c	c	t	Class B	CELSR2	3' UTR			21	1	0		34	0.985294	0.0147059		30	1	0
chr1:112330649	g	g	t	Class B	CELSR2	3' UTR			21	1	0		34	0.985294	0.0147059		30	1	0
chr1:112330656	a	a	g	Class B	CELSR2	3' UTR			21	0.97619	0.0238095		35	1	0		30	1	0
chr1:112330670	g	g	a	Class B	CELSR2	3' UTR			21	0.928571	0.0714286		33	1	0		30	1	0
chr1:112330692	g	g	t	Class B	CELSR2	3' UTR			21	1	0		31	0.983871	0.016129		29	1	0
chr1:112330721	t	t	c	Class B	CELSR2	3' UTR			21	0.97619	0.0238095		33	1	0		29	1	0
chr1:112330734	g	g	a	Class B	CELSR2	3' UTR			21	1	0		34	1	0		30	0.7	0.3
chr1:112330784	c	c	t	Class B	CELSR2	3' UTR			21	1	0		30	0.983333	0.0166667		29	1	0
chr1:112330786	c	c	a	Class B	CELSR2	3' UTR			21	1	0		30	0.983333	0.0166667		29	1	0
chr1:112330807	g	g	a	Class B	CELSR2	3' UTR			21	1	0		32	1	0		29	0.931034	0.0689655
chr1:112330822	c	c	a	Class B	CELSR2	3' UTR			21	1	0		33	0.969697	0.030303		29	1	0
chr1:112330858	c	c	a	Class B	CELSR2	3' UTR			21	1	0		31	0.983871	0.016129		30	1	0
chr1:112330888	g	g	t	Class B	CELSR2	3' UTR			21	1	0		29	0.982759	0.0172414		31	1	0
chr1:112330915	g	g	t	Class B	CELSR2	3' UTR			21	1	0		29	0.982759	0.0172414		29	1	0
chr1:112330924	c	c	a	Class B	CELSR2	3' UTR			21	1	0		29	0.982759	0.0172414		29	1	0
chr1:112330985	a	a	t	Class B	CELSR2	3' UTR			21	0.97619	0.0238095		31	1	0		30	1	0
chr1:112331024	c	c	g	Class B	CELSR2	3' UTR			21	0.97619	0.0238095		32	1	0		30	1	0
chr1:112331032	g	g	t	Class B	CELSR2	3' UTR			21	1	0		33	0.984848	0.0151515		30	1	0
chr1:112331036	g	g	a	Class B	CELSR2	3' UTR			21	1	0		34	0.705882	0.294118		30	1	0
chr1:112331050	c	c	a	Class B	CELSR2	3' UTR			21	1	0		33	0.984848	0.0151515		30	1	0
chr1:112331062	g	g	a	Class B	CELSR2	3' UTR			21	1	0		34	0.985294	0.0147059		29	1	0
chr1:112331076	c	c	g	Class B	CELSR2	3' UTR			21	1	0		36	0.986111	0.0138889		29	1	0
chr1:112331078	c	c	g	Class B	CELSR2	3' UTR			21	0.97619	0.0238095		36	1	0		29	1	0
chr1:112331079	c	c	a	Class B	CELSR2	3' UTR			21	1	0		36	0.986111	0.0138889		29	1	0
chr1:112331084	c	c	a	Class B	CELSR2	3' UTR			21	1	0		36	0.986111	0.0138889		29	1	0
chr1:112331128	t	t	c	Class B	CELSR2	3' UTR			21	0.785714	0.214286		31	0.66129	0.33871		29	0	1
chr1:112331151	c	c	t	Class B	CELSR2	3' UTR			21	1	0		30	0.983333	0.0166667		29	1	0
chr1:112331176	a	a	g	Class B	CELSR2	3' UTR			21	0.97619	0.0238095		31	1	0		30	1	0
chr1:112331196	c	c	a	Class B	CELSR2	3' UTR			21	1	0		31	0.983871	0.016129		30	1	0
chr1:112331292	c	c	a	Class B	CELSR2	3' UTR			21	1	0		26	0.980769	0.0192308		30	0.983333	0.0166667
chr1:112331452	c	c	a	Class B	CELSR2	3' UTR			19	1	0		20	1	0		29	0.982759	0.0172414
chr1:112331464	g	g	-	Class B	CELSR2	3' UTR			20	0.975	0.025		19	1	0		29	1	0
chr1:112331465	t	t	-	Class B	CELSR2	3' UTR			20	0.975	0.025		19	1	0		28	1	0
chr1:112331466	t	t	-	Class B	CELSR2	3' UTR			20	0.975	0.025		18	1	0		28	1	0
chr1:112331476	c	c	t	Class B	CELSR2	3' UTR			19	0.842105	0.157895		19	1	0		28	1	0
chr1:112331478	c	c	a	Class B	CELSR2	3' UTR			19	1	0		19	0.973684	0.0263158		28	1	0
chr1:112331514	c	c	a	Class B	CELSR2	3' UTR			17	1	0		17	1	0		26	0.980769	0.0192308
chr1:112331540	c	c	a	Class B	CELSR2	Downstream			17	1	0		14	0.964286	0.0357143		25	1	0
chr1:112331543	c	c	a	Class B	CELSR2	Downstream			17	1	0		15	1	0		25	0.98	0.02
chr1:112331544	c	c	a	Class B	CELSR2	Downstream			17	1	0		15	0.966667	0.0333333		25	1	0
chr1:112331632	c	c	a	Class B	CELSR2	Downstream			12	1	0		5	1	0		12	0.958333	0.0416667
chr1:112331684	c	c	t	Class B	CELSR2	Downstream			3	1	0		5	1	0		4	0.25	0.75
chr1:112331685	c	c	t	Class B	CELSR2	Downstream			4	1	0		5	1	0		4	0.5	0.5
chr1:112331695	c	c	t	Class B	CELSR2	Downstream			4	0.875	0.125		4	1	0		3	0.666667	0.333333
chr1:112598189	g	g	a	Class A	GPR61	Upstream			6	1	0		9	1	0		12	0	1
chr1:112598226	g	g	t	Class A	GPR61	Upstream			13	1	0		16	1	0		20	0.975	0.025
chr1:112598248	c	c	t	Class A	GPR61	Upstream			16	1	0		13	0.961538	0.0384615		20	1	0
chr1:112598249	g	g	a	Class A	GPR61	Upstream			16	1	0		13	0.961538	0.0384615		20	1	0
chr1:112598254	c	c	a	Class A	GPR61	Upstream			17	1	0		14	1	0		24	0.708333	0.291667
chr1:112598284	g	g	t	Class A	GPR61	Upstream			18	1	0		16	0.96875	0.03125		27	1	0
chr1:112598295	g	g	t	Class A	GPR61	Upstream			19	0.973684	0.0263158		17	1	0		27	0.981481	0.0185185
chr1:112598307	c	c	a	Class A	GPR61	Upstream			20	0.975	0.025		17	1	0		28	1	0
chr1:112598347	c	c	t	Class A	GPR61	Upstream			21	1	0		23	1	0		30	0.933333	0.0666667
chr1:112598348	g	g	t	Class A	GPR61	Upstream			21	1	0		25	0.98	0.02		30	0.983333	0.0166667
chr1:112598351	g	g	t	Class A	GPR61	Upstream			21	1	0		25	0.98	0.02		30	1	0
chr1:112598366	g	g	t	Class A	GPR61	Upstream			21	1	0		27	1	0		30	0.983333	0.0166667
chr1:112598392	g	g	t	Class A	GPR61	5' UTR			21	1	0		26	0.980769	0.0192308		30	1	0
chr1:112598409	c	c	a	Class A	GPR61	5' UTR			21	1	0		23	1	0		29	0.982759	0.0172414
chr1:112598416	g	g	t	Class A	GPR61	5' UTR			21	1	0		24	1	0		29	0.982759	0.0172414
chr1:112598419	g	g	t	Class A	GPR61	5' UTR			21	1	0		24	1	0		29	0.982759	0.0172414
chr1:112598440	c	c	t	Class A	GPR61	5' UTR			21	1	0		25	0.98	0.02		29	1	0
chr1:112598451	c	c	t	Class A	GPR61	5' UTR			21	0.97619	0.0238095		25	1	0		29	1	0
chr1:112598461	c	c	a	Class A	GPR61	5' UTR			21	1	0		25	1	0		30	0.983333	0.0166667
chr1:112598501	c	c	g	Class A	GPR61	Intron			21	1	0		22	1	0		29	0.982759	0.0172414
chr1:112598506	c	c	a	Class A	GPR61	Intron			21	1	0		20	1	0		29	0.982759	0.0172414
chr1:112598507	c	c	g	Class A	GPR61	Intron			21	1	0		20	0.925	0.075		29	1	0
chr1:112598508	c	c	a	Class A	GPR61	Intron			21	1	0		20	1	0		29	0.982759	0.0172414
chr1:112598516	g	g	c	Class A	GPR61	Intron			21	1	0		20	1	0		29	1	0
chr1:112598524	g	g	a	Class A	GPR61	Intron			21	1	0		20	0.975	0.025		29	1	0
chr1:112598537	c	c	a	Class A	GPR61	Intron			19	1	0		19	0.973684	0.0263158		29	1	0
chr1:112598564	c	c	a	Class A	GPR61	Intron			19	1	0		21	1	0		28	0.982143	0.0178571
chr1:112598569	c	c	a	Class A	GPR61	Intron			19	1	0		21	0.97619	0.0238095		28	1	0
chr1:112598588	c	c	a	Class A	GPR61	Intron			18	1	0		20	1	0		26	0.980769	0.0192308
chr1:112598612	c	c	a	Class A	GPR61	Intron			17	1	0		16	0.96875	0.03125		25	1	0
chr1:112598620	c	c	a	Class A	GPR61	Intron			17	1	0		15	1	0		25	0.98	0.02
chr1:112598627	c	c	a	Class A	GPR61	Intron			17	1	0		15	1	0		21	0.97619	0.0238095
chr1:112600819	c	c	a	Class A	GPR61	Intron			15	1	0		12	0.958333	0.0416667		18	1	0
chr1:112600822	g	g	t	Class A	GPR61	Intron			15	1	0		12	1	0		18	0.972222	0.0277778
chr1:112600827	a	a	g	Class A	GPR61	Intron			16	0.6875	0.3125		13	1	0		20	0	1
chr1:112600830	g	g	t	Class A	GPR61	Intron			15	1	0		12	1	0		20	0.975	0.025
chr1:112600836	g	g	t	Class A	GPR61	Intron			17	1	0		13	1	0		24	0.979167	0.0208333
chr1:112600854	c	c	a	Class A	GPR61	Intron			19	1	0		14	1	0		23	0.978261	0.0217391
chr1:112600911	g	g	t	Class A	GPR61	Intron			19	1	0		19	1	0		29	0.948276	0.0517241
chr1:112600937	g	g	t	Class A	GPR61	Intron			21	1	0		22	0.977273	0.0227273		30	1	0
chr1:112600938	a	a	g	Class A	GPR61	5' UTR			21	1	0		22	1	0		30	0.933333	0.0666667
chr1:112600940	g	g	t	Class A	GPR61	5' UTR			21	1	0		22	1	0		30	0.983333	0.0166667
chr1:112600982	g	g	t	Class A	GPR61	5' UTR			21	1	0		26	0.961538	0.0384615		30	1	0
chr1:112601004	g	g	t	Class A	GPR61	5' UTR			21	1	0		27	0.981481	0.0185185		30	1	0
chr1:112601052	t	t	g	Class A	GPR61	5' UTR			21	0.928571	0.0714286		31	1	0		30	1	0
chr1:112601060	t	t	c	Class A	GPR61	5' UTR			21	0.666667	0.333333		30	0.9	0.1		30	0	1
chr1:112601084	g	g	t	Class A	GPR61	5' UTR			21	1	0		28	0.982143	0.0178571		29	1	0
chr1:112601089	c	c	a	Class A	GPR61	5' UTR			21	1	0		28	0.982143	0.0178571		29	1	0
chr1:112601114	a	a	g	Class A	GPR61	5' UTR			21	0.666667	0.333333		31	0.951613	0.0483871		29	0	1
chr1:112601129	g	g	c	Class A	GPR61	5' UTR			21	1	0		31	0.983871	0.016129		30	1	0
chr1:112601137	g	g	a	Class A	GPR61	5' UTR			21	1	0		30	0.966667	0.0333333		30	1	0
chr1:112601156	c	c	a	Class A	GPR61	5' UTR			21	0.952381	0.047619		31	1	0		30	1	0
chr1:112601158	c	c	a	Class A	GPR61	5' UTR			21	1	0		32	1	0		30	0.983333	0.0166667
chr1:112601159	c	c	a	Class A	GPR61	5' UTR			21	1	0		32	0.984375	0.015625		30	1	0
chr1:112601160	g	g	a	Class A	GPR61	5' UTR			21	0.97619	0.0238095		32	1	0		30	1	0
chr1:112601187	g	g	t	Class A	GPR61	5' UTR			21	1	0		34	0.985294	0.0147059		30	0.983333	0.0166667
chr1:112601252	g	g	a	Class A	GPR61	5' UTR			21	0.97619	0.0238095		31	1	0		31	0	1
chr1:112601296	c	c	a	Class A	GPR61	5' UTR			21	1	0		30	0.983333	0.0166667		30	1	0
chr1:112601304	c	c	a	Class A	GPR61	5' UTR			21	1	0		30	0.983333	0.0166667		29	1	0
chr1:112601339	c	c	a	Class A	GPR61	5' UTR			21	1	0		30	0.966667	0.0333333		30	1	0
chr1:112601346	g	g	t	Class A	GPR61	5' UTR			21	1	0		29	0.982759	0.0172414		30	1	0
chr1:112601355	g	g	c	Class A	GPR61	5' UTR			21	1	0		29	0.982759	0.0172414		30	1	0
chr1:112601385	g	g	a	Class A	GPR61	5' UTR			21	0.97619	0.0238095		30	1	0		31	1	0
chr1:112601430	g	g	a	Class A	GPR61	5' UTR			21	0.880952	0.119048		33	0.590909	0.409091		32	1	0
chr1:112601443	c	c	a	Class A	GPR61	5' UTR			21	1	0		34	0.985294	0.0147059		30	1	0
chr1:112601446	t	t	g	Class A	GPR61	5' UTR			21	0.714286	0.285714		34	0.926471	0.0735294		30	0.0333333	0.966667
chr1:112601467	c	c	a	Class A	GPR61	5' UTR			21	1	0		37	0.986486	0.0135135		29	1	0
chr1:112601496	g	g	t	Class A	GPR61	5' UTR			21	1	0		34	0.985294	0.0147059		31	1	0
chr1:112601532	c	c	t	Class A	GPR61	5' UTR			21	0.97619	0.0238095		32	1	0		32	1	0
chr1:112601557	c	c	a	Class A	GPR61	CDS	Synonymous		21	1	0		34	0.985294	0.0147059		30	1	0
chr1:112601583	c	c	a	Class A	GPR61	CDS	Stop Gain		21	1	0		36	0.986111	0.0138889		30	1	0
chr1:112601584	g	g	a	Class A	GPR61	CDS	Synonymous		21	0.714286	0.285714		35	0.957143	0.0428571		30	1	0
chr1:112601595	g	g	t	Class A	GPR61	CDS	Nonsynonymous		21	1	0		33	1	0		30	0.983333	0.0166667
chr1:112601608	c	c	a	Class A	GPR61	CDS	Synonymous		21	1	0		33	0.984848	0.0151515		29	1	0
chr1:112601652	g	g	a	Class A	GPR61	CDS	Nonsynonymous		21	0.97619	0.0238095		34	1	0		31	1	0
chr1:112601665	g	g	a	Class A	GPR61	CDS	Synonymous		21	0.97619	0.0238095		31	1	0		31	1	0
chr1:112601690	c	c	a	Class A	GPR61	CDS	Nonsynonymous		21	1	0		31	0.983871	0.016129		30	1	0
chr1:112601706	c	c	a	Class A	GPR61	CDS	Nonsynonymous		21	1	0		31	0.983871	0.016129		30	1	0
chr1:112601714	g	g	t	Class A	GPR61	CDS	Nonsynonymous		21	1	0		32	0.96875	0.03125		29	1	0
chr1:112601731	g	g	c	Class A	GPR61	CDS	Synonymous		21	1	0		31	0.983871	0.016129		29	1	0
chr1:112601736	c	c	t	Class A	GPR61	CDS	Nonsynonymous		21	1	0		31	0.983871	0.016129		29	1	0
chr1:112601752	g	g	a	Class A	GPR61	CDS	Synonymous		21	1	0		32	1	0		29	1	0
chr1:112601753	c	c	a	Class A	GPR61	CDS	Nonsynonymous		21	1	0		32	0.984375	0.015625		29	1	0
chr1:112601754	c	c	a	Class A	GPR61	CDS	Nonsynonymous		21	1	0		33	0.984848	0.0151515		29	1	0
chr1:112601755	c	c	t	Class A	GPR61	CDS	Synonymous		21	0.619048	0.380952		33	0.969697	0.030303		29	1	0
chr1:112601777	g	g	t	Class A	GPR61	CDS	Nonsynonymous		21	1	0		35	0.985714	0.0142857		30	1	0
chr1:112601779	c	c	a	Class A	GPR61	CDS	Synonymous		21	1	0		35	0.985714	0.0142857		30	1	0
chr1:112601794	g	g	t	Class A	GPR61	CDS	Synonymous		21	1	0		34	0.985294	0.0147059		30	1	0
chr1:112601797	g	g	t	Class A	GPR61	CDS	Synonymous		21	1	0		33	0.969697	0.030303		30	1	0
chr1:112601828	c	c	a	Class A	GPR61	CDS	Nonsynonymous		21	1	0		33	0.984848	0.0151515		31	1	0
chr1:112601831	g	g	t	Class A	GPR61	CDS	Nonsynonymous		21	1	0		32	0.984375	0.015625		31	1	0
chr1:112601842	c	c	a	Class A	GPR61	CDS	Synonymous		21	1	0		32	0.984375	0.015625		31	1	0
chr1:112601854	c	c	a	Class A	GPR61	CDS	Synonymous		21	1	0		31	0.983871	0.016129		31	1	0
chr1:112601867	c	c	a	Class A	GPR61	CDS	Nonsynonymous		21	1	0		33	0.984848	0.0151515		31	1	0
chr1:112601881	g	g	t	Class A	GPR61	CDS	Synonymous		21	1	0		35	0.985714	0.0142857		29	1	0
chr1:112601905	g	g	t	Class A	GPR61	CDS	Synonymous		21	1	0		35	0.985714	0.0142857		30	1	0
chr1:112601926	g	g	t	Class A	GPR61	CDS	Synonymous		21	1	0		34	0.985294	0.0147059		31	1	0
chr1:112601930	a	a	t	Class A	GPR61	CDS	Nonsynonymous		21	1	0		33	0.984848	0.0151515		31	1	0
chr1:112601935	c	c	t	Class A	GPR61	CDS	Synonymous		21	0.952381	0.047619		32	1	0		31	1	0
chr1:112601983	c	c	g	Class A	GPR61	CDS	Synonymous		21	1	0		33	0.984848	0.0151515		29	1	0
chr1:112601993	g	g	t	Class A	GPR61	CDS	Stop Gain		21	1	0		32	0.984375	0.015625		29	1	0
chr1:112602012	g	g	t	Class A	GPR61	CDS	Nonsynonymous		20	1	0		33	0.984848	0.0151515		29	1	0
chr1:112602029	c	c	t	Class A	GPR61	CDS	Synonymous		21	0.97619	0.0238095		30	1	0		30	0.0166667	0.983333
chr1:112602046	g	g	t	Class A	GPR61	CDS	Synonymous		21	1	0		28	0.982143	0.0178571		30	1	0
chr1:112602093	g	g	t	Class A	GPR61	CDS	Nonsynonymous		21	1	0		31	0.983871	0.016129		29	1	0
chr1:112602134	c	c	a	Class A	GPR61	CDS	Nonsynonymous		21	1	0		32	0.984375	0.015625		29	1	0
chr1:112602139	g	g	t	Class A	GPR61	CDS	Nonsynonymous		21	1	0		31	0.983871	0.016129		29	1	0
chr1:112602206	c	c	a	Class A	GPR61	CDS	Nonsynonymous		21	1	0		31	0.983871	0.016129		29	1	0
chr1:112602268	c	c	a	Class A	GPR61	CDS	Nonsynonymous		20	1	0		32	1	0		31	0.983871	0.016129
chr1:112602271	g	g	t	Class A	GPR61	CDS	Synonymous		21	1	0		32	0.984375	0.015625		31	1	0
chr1:112602283	g	g	t	Class A	GPR61	CDS	Synonymous		21	1	0		34	0.985294	0.0147059		31	1	0
chr1:112602309	c	c	a	Class A	GPR61	CDS	Nonsynonymous		21	1	0		31	1	0		30	0.983333	0.0166667
chr1:112602324	g	g	t	Class A	GPR61	CDS	Nonsynonymous		21	1	0		31	1	0		30	0.983333	0.0166667
chr1:112602337	g	g	t	Class A	GPR61	CDS	Nonsynonymous		21	1	0		32	0.984375	0.015625		30	1	0
chr1:112602364	c	c	a	Class A	GPR61	CDS	Synonymous		21	1	0		34	1	0		30	0.983333	0.0166667
chr1:112602366	c	c	a	Class A	GPR61	CDS	Nonsynonymous		21	1	0		34	0.985294	0.0147059		30	1	0
chr1:112602367	c	c	a	Class A	GPR61	CDS	Synonymous		21	1	0		34	1	0		30	0.983333	0.0166667
chr1:112602396	c	c	a	Class A	GPR61	CDS	Nonsynonymous		21	1	0		32	1	0		30	0.983333	0.0166667
chr1:112602397	a	a	g	Class A	GPR61	CDS	Synonymous		21	0.952381	0.047619		32	1	0		30	1	0
chr1:112602430	c	c	t	Class A	GPR61	CDS	Synonymous		21	1	0		34	0.985294	0.0147059		30	1	0
chr1:112602433	g	g	t	Class A	GPR61	CDS	Synonymous		21	1	0		34	0.970588	0.0294118		30	1	0
chr1:112602447	c	c	a	Class A	GPR61	CDS	Nonsynonymous		21	1	0		33	0.984848	0.0151515		30	1	0
chr1:112602503	c	c	t	Class A	GPR61	CDS	Stop Gain		21	1	0		33	0.969697	0.030303		30	1	0
chr1:112602632	c	c	a	Class A	GPR61	CDS	Nonsynonymous		21	1	0		29	0.965517	0.0344828		31	1	0
chr1:112602635	g	g	t	Class A	GPR61	CDS	Stop Gain		21	1	0		29	0.965517	0.0344828		31	1	0
chr1:112602644	c	c	a	Class A	GPR61	CDS	Nonsynonymous		21	1	0		28	0.982143	0.0178571		30	1	0
chr1:112602692	t	t	g	Class A	GPR61	CDS	Nonsynonymous		21	1	0		34	0.985294	0.0147059		29	1	0
chr1:112602723	c	c	a	Class A	GPR61	CDS	Nonsynonymous		21	1	0		32	0.984375	0.015625		29	1	0
chr1:112602726	g	g	c	Class A	GPR61	CDS	Nonsynonymous		21	1	0		32	0.984375	0.015625		29	1	0
chr1:112602773	g	g	t	Class A	GPR61	CDS	Nonsynonymous		21	1	0		31	0.983871	0.016129		30	1	0
chr1:112602790	c	c	t	Class A	GPR61	CDS	Synonymous		21	0.97619	0.0238095		30	1	0		30	1	0
chr1:112602834	c	c	a	Class A	GPR61	CDS	Nonsynonymous		21	1	0		33	0.984848	0.0151515		30	1	0
chr1:112602841	c	c	a	Class A	GPR61	CDS	Nonsynonymous		21	1	0		32	0.90625	0.09375		29	1	0
chr1:112602876	c	c	t	Class A	GPR61	CDS	Nonsynonymous		21	1	0		35	0.985714	0.0142857		29	1	0
chr1:112602877	c	c	a	Class A	GPR61	CDS	Synonymous		21	1	0		35	0.985714	0.0142857		29	1	0
chr1:112602885	g	g	t	Class A	GPR61	CDS	Nonsynonymous		21	1	0		34	0.985294	0.0147059		29	1	0
chr1:112602915	c	c	t	Class A	GPR61	3' UTR			21	0.880952	0.119048		34	1	0		30	1	0
chr1:112602948	c	c	a	Class A	GPR61	3' UTR			21	1	0		31	1	0		30	0.983333	0.0166667
chr1:112602949	g	g	a	Class A	GPR61	3' UTR			21	0.738095	0.261905		31	1	0		30	1	0
chr1:112602961	t	t	a	Class A	GPR61	3' UTR			21	1	0		31	1	0		31	0.709677	0.290323
chr1:112602966	g	g	c	Class A	GPR61	3' UTR			21	1	0		33	1	0		31	0.983871	0.016129
chr1:112602979	c	c	a	Class A	GPR61	3' UTR			21	1	0		31	0.983871	0.016129		31	1	0
chr1:112602995	g	g	a	Class A	GPR61	3' UTR			21	1	0		29	0.982759	0.0172414		31	1	0
chr1:112603003	g	g	a	Class A	GPR61	3' UTR			21	1	0		30	0.983333	0.0166667		31	1	0
chr1:112603006	c	c	a	Class A	GPR61	3' UTR			21	1	0		31	0.983871	0.016129		31	1	0
chr1:112603038	g	g	a	Class A	GPR61	3' UTR			21	1	0		33	0.984848	0.0151515		30	1	0
chr1:112603049	g	g	a	Class A	GPR61	3' UTR			21	0.928571	0.0714286		34	1	0		30	1	0
chr1:112603059	g	g	t	Class A	GPR61	3' UTR			21	1	0		31	0.983871	0.016129		30	1	0
chr1:112603069	t	t	c	Class A	GPR61	3' UTR			21	1	0		32	0.984375	0.015625		30	1	0
chr1:112603091	a	a	g	Class A	GPR61	3' UTR			21	0.595238	0.404762		31	1	0		29	0	1
chr1:112603093	g	g	a	Class A	GPR61	3' UTR			21	0.619048	0.380952		31	1	0		29	1	0
chr1:112603102	c	c	a	Class A	GPR61	3' UTR			21	1	0		31	0.983871	0.016129		29	1	0
chr1:112603110	g	g	t	Class A	GPR61	3' UTR			21	1	0		32	0.96875	0.03125		29	1	0
chr1:112603134	c	c	t	Class A	GPR61	3' UTR			21	0.928571	0.0714286		32	1	0		30	1	0
chr1:112603145	g	g	t	Class A	GPR61	3' UTR			21	1	0		31	0.967742	0.0322581		30	1	0
chr1:112603153	-	-	g	Class A	GPR61	3' UTR			21	0.928571	0.0714286		31	1	0		30	1	0
chr1:112603181	c	c	a	Class A	GPR61	Intron			21	1	0		27	0.962963	0.037037		29	1	0
chr1:112603190	g	g	t	Class A	GPR61	Intron			21	0.785714	0.214286		26	0.923077	0.0769231		29	0	1
chr1:112603193	c	c	a	Class A	GPR61	Intron			21	1	0		26	0.980769	0.0192308		29	1	0
chr1:112603212	a	a	g	Class A	GPR61	Intron			21	0.904762	0.0952381		26	1	0		28	1	0
chr1:112603218	c	c	a	Class A	GPR61	Intron			21	1	0		26	0.980769	0.0192308		28	0.982143	0.0178571
chr1:112603249	c	c	a	Class A	GPR61	Intron			21	1	0		20	0.975	0.025		30	1	0
chr1:112603254	c	c	a	Class A	GPR61	Intron			21	1	0		20	1	0		30	0.983333	0.0166667
chr1:112603260	t	t	a	Class A	GPR61	Intron			20	0.975	0.025		21	1	0		30	0	1
chr1:112603303	g	g	a	Class A	GPR61	Intron			18	0.972222	0.0277778		17	1	0		25	1	0
chr1:112603311	c	c	a	Class A	GPR61	Intron			18	1	0		16	0.96875	0.03125		25	1	0
chr1:112603323	t	t	c	Class A	GPR61	Intron			18	1	0		13	0.653846	0.346154		23	1	0
chr1:112603329	c	c	a	Class A	GPR61	Intron			19	1	0		13	1	0		23	0.956522	0.0434783
chr1:112603353	a	a	g	Class A	GPR61	Intron			18	0.944444	0.0555556		10	1	0		22	1	0
chr1:112603379	t	t	c	Class A	GPR61	Intron			10	0.95	0.05		6	1	0		14	1	0
chr1:112603393	t	t	c	Class A	GPR61	Intron			12	1	0		6	1	0		8	0	1
chr1:112603404	c	c	a	Class A	GPR61	Intron			9	1	0		7	1	0		6	0.833333	0.166667
chr1:112603557	g	g	a	Class A	GPR61	Intron			3	1	0		4	1	0		1	0	1
chr1:112603634	g	g	c	Class A	GPR61	Intron			9	0.944444	0.0555556		7	1	0		8	1	0
chr1:112603678	g	g	t	Class A	GPR61	Intron			14	1	0		15	1	0		15	0.966667	0.0333333
chr1:112603715	t	t	-	Class A	GPR61	Intron			17	1	0		18	1	0		27	0.981481	0.0185185
chr1:112603716	g	g	-	Class A	GPR61	Intron			17	1	0		18	1	0		26	0.980769	0.0192308
chr1:112603717	c	c	-	Class A	GPR61	Intron			17	1	0		18	1	0		26	0.980769	0.0192308
chr1:112603718	c	c	-	Class A	GPR61	Intron			17	1	0		18	1	0		27	0.981481	0.0185185
chr1:112603719	t	t	-	Class A	GPR61	Intron			17	1	0		19	1	0		27	0.981481	0.0185185
chr1:112603720	g	g	-	Class A	GPR61	Intron			17	1	0		19	1	0		26	0.980769	0.0192308
chr1:112603721	g	g	-	Class A	GPR61	Intron			17	1	0		20	1	0		27	0.981481	0.0185185
chr1:112603722	g	g	-	Class A	GPR61	Intron			17	1	0		20	1	0		27	0.981481	0.0185185
chr1:112603728	g	g	t	Class A	GPR61	Intron			17	1	0		19	1	0		28	0.982143	0.0178571
chr1:112603731	g	g	t	Class A	GPR61	Intron			17	1	0		18	0.972222	0.0277778		28	1	0
chr1:112603735	g	g	a	Class A	GPR61	Intron			18	1	0		19	1	0		28	0.714286	0.285714
chr1:112603745	g	g	t	Class A	GPR61	Intron			18	1	0		19	1	0		29	0.982759	0.0172414
chr1:112603755	g	g	t	Class A	GPR61	Intron			20	1	0		20	0.975	0.025		28	1	0
chr1:112603760	g	g	t	Class A	GPR61	Intron			21	1	0		20	0.975	0.025		29	1	0
chr1:112603772	g	g	t	Class A	GPR61	Intron			21	1	0		19	0.973684	0.0263158		29	1	0
chr1:112603773	g	g	t	Class A	GPR61	Intron			21	1	0		19	1	0		29	0.982759	0.0172414
chr1:112603788	a	a	g	Class A	GPR61	Intron			21	1	0		18	1	0		28	0.982143	0.0178571
chr1:112603796	g	g	t	Class A	GPR61	Intron			21	1	0		21	1	0		28	0.982143	0.0178571
chr1:112603802	c	c	t	Class A	GPR61	Intron			20	1	0		24	1	0		28	0.982143	0.0178571
chr1:112603814	c	c	t	Class A	GPR61	Intron			21	0.880952	0.119048		25	1	0		28	1	0
chr1:112603815	g	g	a	Class A	GPR61	Intron			21	0.97619	0.0238095		26	1	0		28	0.0178571	0.982143
chr1:112603841	c	c	t	Class A	GPR61	3' UTR			21	0.97619	0.0238095		30	1	0		29	0	1
chr1:112603860	g	g	a	Class A	GPR61	3' UTR			21	1	0		29	0.965517	0.0344828		29	1	0
chr1:112603901	g	g	t	Class A	GPR61	3' UTR			21	1	0		28	1	0		29	0.982759	0.0172414
chr1:112603931	g	g	a	Class A	GPR61	3' UTR			21	1	0		29	0.982759	0.0172414		29	1	0
chr1:112603932	g	g	t	Class A	GPR61	3' UTR			21	1	0		29	0.982759	0.0172414		29	1	0
chr1:112603960	a	a	c	Class A	GPR61	3' UTR			21	1	0		29	0.982759	0.0172414		29	1	0
chr1:112603961	-	-	tc	Class A	GPR61	3' UTR			21	1	0		29	0.982759	0.0172414		29	1	0
chr1:112603965	c	c	t	Class A	GPR61	3' UTR			21	1	0		29	0.982759	0.0172414		29	1	0
chr1:112603966	a	a	c	Class A	GPR61	3' UTR			21	1	0		29	0.982759	0.0172414		29	1	0
chr1:112603986	g	g	t	Class A	GPR61	3' UTR			21	1	0		29	0.982759	0.0172414		30	1	0
chr1:112604003	t	t	c	Class A	GPR61	3' UTR			21	1	0		30	0.983333	0.0166667		30	1	0
chr1:112604004	t	t	-	Class A	GPR61	3' UTR			21	1	0		30	0.983333	0.0166667		30	1	0
chr1:112604007	a	a	c	Class A	GPR61	3' UTR			21	1	0		31	0.983871	0.016129		30	1	0
chr1:112604010	t	t	c	Class A	GPR61	3' UTR			21	1	0		32	0.984375	0.015625		30	1	0
chr1:112604038	g	g	t	Class A	GPR61	3' UTR			21	1	0		32	0.96875	0.03125		30	1	0
chr1:112604105	t	t	c	Class A	GPR61	3' UTR			21	0.952381	0.047619		29	1	0		29	1	0
chr1:112604146	g	g	t	Class A	GPR61	3' UTR			21	1	0		32	0.953125	0.046875		30	1	0
chr1:112604187	c	c	a	Class A	GPR61	3' UTR			21	1	0		31	0.983871	0.016129		30	1	0
chr1:112604201	g	g	a	Class A	GPR61	3' UTR			21	1	0		29	0.982759	0.0172414		30	1	0
chr1:112604213	g	g	a	Class A	GPR61	3' UTR			21	0.857143	0.142857		29	0.948276	0.0517241		30	1	0
chr1:112604217	c	c	a	Class A	GPR61	3' UTR			21	1	0		29	0.982759	0.0172414		30	1	0
chr1:112604272	g	g	t	Class A	GPR61	3' UTR			21	1	0		27	0.981481	0.0185185		29	1	0
chr1:112604275	c	c	a	Class A	GPR61	3' UTR			21	1	0		28	0.982143	0.0178571		29	1	0
chr1:112604305	g	g	t	Class A	GPR61	3' UTR			21	1	0		30	0.983333	0.0166667		29	1	0
chr1:112604393	g	g	a	Class A	GPR61	Downstream			21	1	0		22	1	0		28	0.982143	0.0178571
chr1:112604411	c	c	a	Class A	GPR61	Downstream			21	1	0		20	0.975	0.025		28	1	0
chr1:112604419	c	c	t	Class A	GPR61	Downstream			21	0.97619	0.0238095		19	1	0		28	1	0
chr1:112604445	c	c	a	Class A	GPR61	Downstream			20	1	0		18	1	0		28	0.982143	0.0178571
chr1:112604469	c	c	a	Class A	GPR61	Downstream			17	1	0		16	0.96875	0.03125		27	1	0
chr1:112604481	g	g	a	Class A	GPR61	Downstream			17	0.941176	0.0588235		15	1	0		25	1	0
chr1:112604504	a	a	c	Class A	GPR61	Downstream			17	1	0		16	1	0		12	0.958333	0.0416667
chr1:112604506	t	t	c	Class A	GPR61	Downstream			17	1	0		16	1	0		12	0.875	0.125
chr1:114483730	g	g	t	Class A	ADORA3	Downstream			8	1	0		5	0.9	0.1		10	1	0
chr1:114483777	g	g	t	Class A	ADORA3	Downstream			17	1	0		12	0.958333	0.0416667		19	1	0
chr1:114483785	c	c	t	Class A	ADORA3	Downstream			16	1	0		13	1	0		19	0.868421	0.131579
chr1:114483796	g	g	t	Class A	ADORA3	Downstream			18	1	0		15	0.966667	0.0333333		21	1	0
chr1:114483806	a	a	t	Class A	ADORA3	Downstream			18	1	0		17	1	0		24	0.666667	0.333333
chr1:114483809	g	g	t	Class A	ADORA3	Downstream			18	1	0		17	1	0		23	0.978261	0.0217391
chr1:114483822	t	t	c	Class A	ADORA3	Downstream			19	0.815789	0.184211		18	0.944444	0.0555556		26	1	0
chr1:114483833	g	g	t	Class A	ADORA3	Downstream			19	1	0		18	0.972222	0.0277778		27	0.981481	0.0185185
chr1:114483839	g	g	c	Class A	ADORA3	Downstream			18	1	0		17	0.970588	0.0294118		28	1	0
chr1:114483857	t	t	c	Class A	ADORA3	Downstream			17	0.617647	0.382353		16	0.96875	0.03125		28	0.75	0.25
chr1:114483885	t	t	c	Class A	ADORA3	Downstream			20	0.85	0.15		17	1	0		28	1	0
chr1:114483918	g	g	t	Class A	ADORA3	Downstream			20	1	0		18	0.972222	0.0277778		30	1	0
chr1:114483921	a	a	g	Class A	ADORA3	Downstream			20	1	0		18	1	0		30	0.833333	0.166667
chr1:114483989	a	a	-	Class A	ADORA3	3' UTR			21	1	0		25	0.9	0.1		29	1	0
chr1:114484025	c	c	a	Class A	ADORA3	3' UTR			21	1	0		26	0.980769	0.0192308		29	1	0
chr1:114484027	a	a	c	Class A	ADORA3	3' UTR			21	0	1		24	0.4375	0.5625		29	0	1
chr1:114484056	c	c	a	Class A	ADORA3	3' UTR			21	1	0		22	0.977273	0.0227273		29	1	0
chr1:114484083	t	t	a	Class A	ADORA3	3' UTR			21	0.97619	0.0238095		24	1	0		29	0.931034	0.0689655
chr1:114484085	t	t	-	Class A	ADORA3	3' UTR			21	1	0		24	1	0		29	0.689655	0.310345
chr1:114484111	c	c	a	Class A	ADORA3	3' UTR			21	1	0		26	0.980769	0.0192308		29	1	0
chr1:114484116	a	a	g	Class A	ADORA3	3' UTR			21	0.785714	0.214286		27	1	0		29	1	0
chr1:114484119	g	g	c	Class A	ADORA3	3' UTR			21	1	0		27	0.962963	0.037037		29	0.982759	0.0172414
chr1:114484123	c	c	t	Class A	ADORA3	3' UTR			21	0.642857	0.357143		29	0.87931	0.12069		29	0.586207	0.413793
chr1:114484124	g	g	t	Class A	ADORA3	3' UTR			21	0.857143	0.142857		29	0.948276	0.0517241		29	0.827586	0.172414
chr1:114484199	g	g	a	Class A	ADORA3	3' UTR			21	0.761905	0.238095		24	0.979167	0.0208333		29	0.741379	0.258621
chr1:114484208	c	c	a	Class A	ADORA3	3' UTR			21	1	0		24	0.979167	0.0208333		29	1	0
chr1:114484210	c	c	a	Class A	ADORA3	3' UTR			21	1	0		24	0.979167	0.0208333		29	1	0
chr1:114484214	g	g	t	Class A	ADORA3	3' UTR			21	1	0		24	0.979167	0.0208333		29	1	0
chr1:114484237	a	a	g	Class A	ADORA3	3' UTR			21	0.952381	0.047619		25	1	0		29	1	0
chr1:114484279	a	a	g	Class A	ADORA3	3' UTR			21	1	0		28	0.982143	0.0178571		29	1	0
chr1:114484311	c	c	t	Class A	ADORA3	CDS	Nonsynonymous		21	0.952381	0.047619		27	1	0		29	1	0
chr1:114484331	a	a	g	Class A	ADORA3	CDS	Nonsynonymous		21	0.809524	0.190476		24	1	0		29	1	0
chr1:114484336	t	t	c	Class A	ADORA3	CDS	Synonymous		20	0.75	0.25		23	1	0		29	1	0
chr1:114484349	a	a	g	Class A	ADORA3	CDS	Nonsynonymous		21	1	0		23	0.978261	0.0217391		29	1	0
chr1:114484369	g	g	t	Class A	ADORA3	Intron			21	1	0		23	1	0		28	0.982143	0.0178571
chr1:114484410	c	c	t	Class A	ADORA3	Intron			20	0.925	0.075		19	1	0		27	1	0
chr1:114484411	c	c	a	Class A	ADORA3	Intron			20	1	0		19	1	0		28	0.982143	0.0178571
chr1:114484412	c	c	a	Class A	ADORA3	Intron			20	1	0		19	0.973684	0.0263158		28	1	0
chr1:114484426	c	c	a	Class A	ADORA3	Intron			19	1	0		17	0.970588	0.0294118		28	1	0
chr1:114484429	c	c	a	Class A	ADORA3	Intron			19	0.657895	0.342105		17	0.970588	0.0294118		27	0.185185	0.814815
chr1:114484467	g	g	a	Class A	ADORA3	Intron			19	0.973684	0.0263158		16	1	0		27	1	0
chr1:114484495	c	c	a	Class A	ADORA3	Intron			15	1	0		14	1	0		21	0.952381	0.047619
chr1:114484496	g	g	a	Class A	ADORA3	Intron			16	0.9375	0.0625		13	1	0		21	1	0
chr1:114484501	c	c	a	Class A	ADORA3	Intron			16	1	0		11	0.954545	0.0454545		22	1	0
chr1:114484513	c	c	a	Class A	ADORA3	Intron			16	1	0		10	1	0		20	0.975	0.025
chr1:114484554	t	t	a	Class A	ADORA3	Intron			11	0.590909	0.409091		5	1	0		5	0.5	0.5
chr1:114484578	c	c	t	Class A	ADORA3	Intron			8	0.875	0.125		4	1	0		6	1	0
chr1:114486138	c	c	g	Class A	ADORA3	Intron			3	1	0		4	1	0		4	0.875	0.125
chr1:114486148	c	c	a	Class A	ADORA3	Intron			3	1	0		5	1	0		5	0.8	0.2
chr1:114486152	a	a	g	Class A	ADORA3	Intron			4	1	0		6	1	0		8	0.75	0.25
chr1:114486233	c	c	a	Class A	ADORA3	Intron			16	1	0		15	0.966667	0.0333333		22	1	0
chr1:114486246	g	g	t	Class A	ADORA3	Intron			17	1	0		14	0.928571	0.0714286		25	1	0
chr1:114486255	g	g	t	Class A	ADORA3	Intron			18	1	0		14	1	0		25	0.98	0.02
chr1:114486258	a	a	c	Class A	ADORA3	Intron			18	0	1		15	0.433333	0.566667		25	0	1
chr1:114486279	g	g	c	Class A	ADORA3	Intron			17	0.941176	0.0588235		16	0.875	0.125		28	1	0
chr1:114486290	a	a	c	Class A	ADORA3	Intron			17	0.735294	0.264706		18	0.833333	0.166667		28	0.285714	0.714286
chr1:114486309	g	g	t	Class A	ADORA3	Intron			18	1	0		17	0.970588	0.0294118		28	1	0
chr1:114486344	a	a	c	Class A	ADORA3	Intron			19	0.578947	0.421053		18	0.805556	0.194444		28	0	1
chr1:114486349	c	c	a	Class A	ADORA3	Intron			20	0.95	0.05		18	1	0		28	1	0
chr1:114486355	c	c	a	Class A	ADORA3	Intron			20	0.825	0.175		18	0.944444	0.0555556		28	0.517857	0.482143
chr1:114486356	c	c	a	Class A	ADORA3	Intron			20	0.8	0.2		18	0.916667	0.0833333		28	0.5	0.5
chr1:114486357	c	c	-	Class A	ADORA3	Intron			20	0.95	0.05		18	0.916667	0.0833333		29	1	0
chr1:114486362	a	a	c	Class A	ADORA3	Intron			21	0.97619	0.0238095		20	1	0		29	1	0
chr1:114486364	t	t	a	Class A	ADORA3	Intron			21	0.97619	0.0238095		21	1	0		29	0.965517	0.0344828
chr1:114486386	g	g	t	Class A	ADORA3	CDS	Nonsynonymous		21	1	0		22	1	0		29	0.982759	0.0172414
chr1:114486410	g	g	t	Class A	ADORA3	CDS	Nonsynonymous		21	1	0		25	0.98	0.02		29	1	0
chr1:114486439	g	g	a	Class A	ADORA3	CDS	Nonsynonymous		20	1	0		24	1	0		29	0.741379	0.258621
chr1:114486441	g	g	t	Class A	ADORA3	CDS	Synonymous		20	1	0		23	1	0		29	0.982759	0.0172414
chr1:114486458	t	t	c	Class A	ADORA3	CDS	Nonsynonymous		20	0.975	0.025		24	1	0		29	1	0
chr1:114486490	g	g	a	Class A	ADORA3	Intron			21	1	0		20	0.95	0.05		29	1	0
chr1:114486495	c	c	a	Class A	ADORA3	Intron			21	1	0		21	0.97619	0.0238095		29	1	0
chr1:114486502	c	c	a	Class A	ADORA3	Intron			21	1	0		21	1	0		28	0.982143	0.0178571
chr1:114486541	c	c	a	Class A	ADORA3	Intron			20	1	0		18	0.972222	0.0277778		28	1	0
chr1:114486550	g	g	a	Class A	ADORA3	Intron			20	0.875	0.125		18	0.972222	0.0277778		28	1	0
chr1:114486566	c	c	a	Class A	ADORA3	Intron			18	1	0		18	0.972222	0.0277778		28	1	0
chr1:114486577	c	c	a	Class A	ADORA3	Intron			20	1	0		16	0.96875	0.03125		28	1	0
chr1:114486578	c	c	a	Class A	ADORA3	Intron			19	1	0		17	1	0		28	0.982143	0.0178571
chr1:114486593	c	c	a	Class A	ADORA3	Intron			19	1	0		15	1	0		26	0.980769	0.0192308
chr1:114486597	c	c	a	Class A	ADORA3	Intron			19	1	0		14	0.964286	0.0357143		26	1	0
chr1:114486601	t	t	c	Class A	ADORA3	Intron			19	0.973684	0.0263158		14	1	0		26	1	0
chr1:114486607	c	c	a	Class A	ADORA3	Intron			19	1	0		14	1	0		26	0.961538	0.0384615
chr1:114486649	c	c	a	Class A	ADORA3	Intron			17	1	0		15	1	0		21	0.97619	0.0238095
chr1:114486657	c	c	a	Class A	ADORA3	Intron			16	1	0		14	0.964286	0.0357143		19	1	0
chr1:114486771	g	g	a	Class A	ADORA3	Intron			4	1	0		2	1	0		8	0.625	0.375
chr1:114486789	c	c	t	Class A	ADORA3	Intron			3	0	1		2	0.75	0.25		4	1	0
chr1:114486913	g	g	t	Class A	ADORA3	Intron			4	1	0		5	1	0		4	0.625	0.375
chr1:114486914	t	t	g	Class A	ADORA3	Intron			5	1	0		5	1	0		5	0.7	0.3
chr1:114486943	c	c	a	Class A	ADORA3	Intron			7	1	0		6	1	0		7	0.785714	0.214286
chr1:114486980	c	c	t	Class A	ADORA3	Intron			12	0.708333	0.291667		8	0.6875	0.3125		17	0	1
chr1:114487032	g	g	t	Class A	ADORA3	Intron			17	0.970588	0.0294118		15	1	0		28	1	0
chr1:114487050	c	c	a	Class A	ADORA3	Intron			21	0.952381	0.047619		16	0.78125	0.21875		28	1	0
chr1:114487058	g	g	t	Class A	ADORA3	Intron			21	1	0		17	1	0		28	0.982143	0.0178571
chr1:114487065	c	c	a	Class A	ADORA3	Intron			21	1	0		18	1	0		28	0.982143	0.0178571
chr1:114487073	g	g	a	Class A	ADORA3	Intron			20	1	0		21	1	0		28	0.410714	0.589286
chr1:114487076	g	g	t	Class A	ADORA3	Intron			20	1	0		21	0.97619	0.0238095		29	1	0
chr1:114487078	g	g	a	Class A	ADORA3	Intron			20	1	0		20	1	0		28	0.982143	0.0178571
chr1:114487086	g	g	a	Class A	ADORA3	Intron			21	0.952381	0.047619		22	1	0		28	1	0
chr1:114487089	c	c	a	Class A	ADORA3	Intron			21	0.97619	0.0238095		22	1	0		28	1	0
chr1:114487114	c	c	a	Class A	ADORA3	Intron			21	1	0		23	1	0		29	0.982759	0.0172414
chr1:114487139	c	c	t	Class A	ADORA3	Intron			21	1	0		25	0.98	0.02		29	0.775862	0.224138
chr1:114487144	g	g	t	Class A	ADORA3	Intron			21	1	0		26	0.980769	0.0192308		29	1	0
chr1:114487214	t	t	c	Class A	ADORA3	CDS	Nonsynonymous		21	1	0		26	1	0		29	0.448276	0.551724
chr1:114487236	c	c	a	Class A	ADORA3	CDS	Nonsynonymous		21	1	0		29	0.982759	0.0172414		29	1	0
chr1:114487280	g	g	t	Class A	ADORA3	Intron			21	1	0		30	0.966667	0.0333333		30	1	0
chr1:114487286	g	g	t	Class A	ADORA3	Intron			21	1	0		29	1	0		30	0.983333	0.0166667
chr1:114487303	c	c	t	Class A	ADORA3	Intron			21	1	0		30	0.85	0.15		30	1	0
chr1:114487326	c	c	a	Class A	ADORA3	Intron			21	1	0		24	0.979167	0.0208333		29	1	0
chr1:114487359	g	g	a	Class A	ADORA3	Intron			20	0.875	0.125		20	0.975	0.025		29	1	0
chr1:114487433	c	c	t	Class A	ADORA3	Intron			20	0.825	0.175		20	1	0		25	1	0
chr1:114487435	g	g	a	Class A	ADORA3	Intron			20	1	0		19	1	0		27	0.87037	0.12963
chr1:114487470	c	c	a	Class A	ADORA3	Intron			17	1	0		20	1	0		26	0.980769	0.0192308
chr1:114487520	c	c	a	Class A	ADORA3	Intron			15	1	0		12	1	0		17	0.970588	0.0294118
chr1:114487527	c	c	a	Class A	ADORA3	Intron			14	1	0		12	1	0		17	0.970588	0.0294118
chr1:114487544	c	c	t	Class A	ADORA3	Intron			9	1	0		10	1	0		11	0.772727	0.227273
chr1:114489100	c	c	g	Class A	ADORA3	Intron			14	1	0		8	1	0		15	0.9	0.1
chr1:114489102	g	g	t	Class A	ADORA3	Intron			14	1	0		9	0.944444	0.0555556		15	1	0
chr1:114489111	c	c	a	Class A	ADORA3	Intron			15	0.966667	0.0333333		13	1	0		21	1	0
chr1:114489112	a	a	g	Class A	ADORA3	Intron			16	0.96875	0.03125		13	1	0		21	0.833333	0.166667
chr1:114489124	c	c	t	Class A	ADORA3	Intron			16	0.96875	0.03125		16	1	0		24	0.791667	0.208333
chr1:114489165	a	a	-	Class A	ADORA3	Intron			18	1	0		17	0.941176	0.0588235		28	1	0
chr1:114489166	t	t	-	Class A	ADORA3	Intron			19	1	0		17	0.941176	0.0588235		28	1	0
chr1:114489167	g	g	t	Class A	ADORA3	Intron			19	1	0		18	0.972222	0.0277778		28	1	0
chr1:114489185	g	g	a	Class A	ADORA3	Intron			18	0.611111	0.388889		18	0.722222	0.277778		29	0.913793	0.0862069
chr1:114489193	g	g	t	Class A	ADORA3	Intron			18	1	0		18	1	0		29	0.982759	0.0172414
chr1:114489195	a	a	g	Class A	ADORA3	Intron			18	0.972222	0.0277778		18	1	0		29	1	0
chr1:114489215	g	g	t	Class A	ADORA3	Intron			19	1	0		15	1	0		29	0.982759	0.0172414
chr1:114489244	a	a	g	Class A	ADORA3	Intron			20	0.8	0.2		21	0.97619	0.0238095		30	1	0
chr1:114489245	g	g	t	Class A	ADORA3	Intron			20	1	0		21	1	0		30	0.983333	0.0166667
chr1:114489252	c	c	a	Class A	ADORA3	Intron			21	0.97619	0.0238095		21	1	0		30	1	0
chr1:114489262	c	c	t	Class A	ADORA3	Intron			21	0.880952	0.119048		22	1	0		30	1	0
chr1:114489289	c	c	t	Class A	ADORA3	Intron			21	1	0		29	0.982759	0.0172414		30	1	0
chr1:114489329	a	a	g	Class A	ADORA3	CDS	Synonymous		21	0.952381	0.047619		29	1	0		32	1	0
chr1:114489392	c	c	a	Class A	ADORA3	CDS	Nonsynonymous		21	1	0		29	0.982759	0.0172414		30	1	0
chr1:114489405	c	c	a	Class A	ADORA3	CDS	Nonsynonymous		21	1	0		33	0.969697	0.030303		30	1	0
chr1:114489429	c	c	t	Class A	ADORA3	CDS	Nonsynonymous		21	0.97619	0.0238095		33	0.787879	0.212121		29	1	0
chr1:114489458	a	a	g	Class A	ADORA3	CDS	Synonymous		21	0.952381	0.047619		32	1	0		29	1	0
chr1:114489571	g	g	t	Class A	ADORA3	CDS	Nonsynonymous		21	1	0		31	0.983871	0.016129		29	1	0
chr1:114489586	g	g	a	Class A	ADORA3	CDS	Nonsynonymous		21	0.97619	0.0238095		28	1	0		29	1	0
chr1:114489641	c	c	a	Class A	ADORA3	CDS	Nonsynonymous		21	1	0		26	0.980769	0.0192308		29	1	0
chr1:114489681	c	c	a	Class A	ADORA3	Intron			21	1	0		24	0.979167	0.0208333		29	1	0
chr1:114489693	c	c	a	Class A	ADORA3	Intron			21	1	0		21	0.97619	0.0238095		28	0.982143	0.0178571
chr1:114489708	c	c	a	Class A	ADORA3	Intron			21	1	0		19	0.973684	0.0263158		28	1	0
chr1:114489715	c	c	a	Class A	ADORA3	Intron			20	1	0		19	1	0		28	0.982143	0.0178571
chr1:114489738	a	a	c	Class A	ADORA3	Intron			20	0.75	0.25		18	1	0		28	0.0892857	0.910714
chr1:114489773	c	c	a	Class A	ADORA3	Intron			17	1	0		11	1	0		22	0.977273	0.0227273
chr1:114489784	c	c	a	Class A	ADORA3	Intron			15	1	0		7	1	0		19	0.973684	0.0263158
chr1:114489866	c	c	a	Class A	ADORA3	Intron			4	1	0		2	1	0		3	0.666667	0.333333
chr1:114491120	g	g	t	Class A	ADORA3	Intron			16	1	0		13	0.961538	0.0384615		22	1	0
chr1:114491127	a	a	g	Class A	ADORA3	Intron			16	0.96875	0.03125		14	1	0		23	1	0
chr1:114491178	c	c	a	Class A	ADORA3	Intron			20	1	0		17	0.970588	0.0294118		27	1	0
chr1:114491179	c	c	g	Class A	ADORA3	Intron			20	1	0		17	1	0		27	0.888889	0.111111
chr1:114491195	c	c	-	Class A	ADORA3	Intron			20	0.875	0.125		17	1	0		28	0.696429	0.303571
chr1:114491196	c	c	-	Class A	ADORA3	Intron			21	0.880952	0.119048		17	1	0		28	0.696429	0.303571
chr1:114491197	g	g	-	Class A	ADORA3	Intron			20	0.9	0.1		17	1	0		29	0.706897	0.293103
chr1:114491198	g	g	-	Class A	ADORA3	Intron			20	0.9	0.1		17	1	0		29	0.706897	0.293103
chr1:114491199	t	t	-	Class A	ADORA3	Intron			20	0.9	0.1		17	1	0		29	0.706897	0.293103
chr1:114491201	c	c	a	Class A	ADORA3	Intron			20	1	0		17	1	0		28	0.982143	0.0178571
chr1:114491215	g	g	t	Class A	ADORA3	Intron			19	1	0		19	0.973684	0.0263158		28	1	0
chr1:114491217	g	g	t	Class A	ADORA3	Intron			19	1	0		20	0.975	0.025		28	1	0
chr1:114491225	g	g	a	Class A	ADORA3	Intron			20	0.975	0.025		20	1	0		28	1	0
chr1:114491229	g	g	t	Class A	ADORA3	Intron			20	1	0		20	0.975	0.025		28	1	0
chr1:114491261	c	c	g	Class A	ADORA3	Intron			21	0.714286	0.285714		26	1	0		28	0	1
chr1:114491273	g	g	a	Class A	ADORA3	Intron			21	1	0		26	1	0		30	0.8	0.2
chr1:114491292	t	t	c	Class A	ADORA3	Intron			21	0.690476	0.309524		28	1	0		30	0	1
chr1:114491299	c	c	t	Class A	ADORA3	Intron			21	1	0		28	1	0		30	0.883333	0.116667
chr1:114491310	g	g	t	Class A	ADORA3	CDS	Synonymous		21	1	0		27	0.981481	0.0185185		30	1	0
chr1:114491336	g	g	t	Class A	ADORA3	CDS	Nonsynonymous		21	1	0		28	0.982143	0.0178571		30	0.666667	0.333333
chr1:114491381	t	t	c	Class A	ADORA3	CDS	Nonsynonymous		21	0.880952	0.119048		26	1	0		29	1	0
chr1:114491455	c	c	a	Class A	ADORA3	Intron			21	1	0		23	1	0		29	0.982759	0.0172414
chr1:114491470	c	c	a	Class A	ADORA3	Intron			21	1	0		20	1	0		27	0.981481	0.0185185
chr1:114491486	c	c	a	Class A	ADORA3	Intron			21	1	0		18	1	0		27	0.981481	0.0185185
chr1:114491490	c	c	a	Class A	ADORA3	Intron			21	1	0		18	1	0		27	0.981481	0.0185185
chr1:114491496	g	g	a	Class A	ADORA3	Intron			21	0.952381	0.047619		18	1	0		27	1	0
chr1:114491500	a	a	c	Class A	ADORA3	Intron			20	0.95	0.05		18	1	0		28	0.982143	0.0178571
chr1:114491503	c	c	a	Class A	ADORA3	Intron			20	1	0		18	1	0		28	0.964286	0.0357143
chr1:114491524	c	c	t	Class A	ADORA3	Intron			18	0.888889	0.111111		16	1	0		23	1	0
chr1:114491527	c	c	t	Class A	ADORA3	Intron			18	1	0		15	1	0		21	0.857143	0.142857
chr1:114491528	g	g	a	Class A	ADORA3	Intron			18	1	0		15	1	0		19	0.947368	0.0526316
chr1:114491535	g	g	a	Class A	ADORA3	Intron			17	0.970588	0.0294118		14	1	0		19	1	0
chr1:114491539	c	c	a	Class A	ADORA3	Intron			17	1	0		14	0.964286	0.0357143		19	1	0
chr1:114491543	c	c	t	Class A	ADORA3	Intron			17	0.970588	0.0294118		11	1	0		19	1	0
chr1:114491572	t	t	-	Class A	ADORA3	Intron			16	1	0		7	1	0		16	0.8125	0.1875
chr1:114491573	g	g	-	Class A	ADORA3	Intron			16	1	0		7	1	0		16	0.8125	0.1875
chr1:114491574	a	a	-	Class A	ADORA3	Intron			16	1	0		7	1	0		16	0.8125	0.1875
chr1:114491575	c	c	-	Class A	ADORA3	Intron			15	1	0		8	1	0		16	0.8125	0.1875
chr1:114491580	c	c	a	Class A	ADORA3	Intron			16	1	0		9	1	0		15	0.966667	0.0333333
chr1:114491609	c	c	t	Class A	ADORA3	Intron			10	1	0		6	0.916667	0.0833333		13	1	0
chr1:114491610	g	g	t	Class A	ADORA3	Intron			10	0.9	0.1		6	1	0		11	0.681818	0.318182
chr1:114491612	c	c	a	Class A	ADORA3	Intron			10	1	0		4	0.75	0.25		9	1	0
chr1:114491615	c	c	a	Class A	ADORA3	Intron			11	1	0		4	1	0		9	0.944444	0.0555556
chr1:114506990	a	a	g	Class A	ADORA3	Intron			15	0.866667	0.133333		13	1	0		14	0.392857	0.607143
chr1:114506995	g	g	t	Class A	ADORA3	Intron			15	1	0		13	0.961538	0.0384615		16	1	0
chr1:114507028	g	g	t	Class A	ADORA3	Intron			16	1	0		14	1	0		26	0.980769	0.0192308
chr1:114507042	g	g	t	Class A	ADORA3	Intron			17	1	0		14	1	0		27	0.981481	0.0185185
chr1:114507048	g	g	t	Class A	ADORA3	Intron			17	1	0		14	0.964286	0.0357143		26	1	0
chr1:114507057	g	g	t	Class A	ADORA3	Intron			17	1	0		14	0.964286	0.0357143		27	1	0
chr1:114507070	a	a	g	Class A	ADORA3	Intron			17	0.970588	0.0294118		16	1	0		28	1	0
chr1:114507071	g	g	c	Class A	ADORA3	Intron			16	0.75	0.25		16	1	0		28	1	0
chr1:114507077	g	g	t	Class A	ADORA3	Intron			17	1	0		16	1	0		28	0.982143	0.0178571
chr1:114507083	g	g	t	Class A	ADORA3	Intron			17	1	0		16	1	0		28	0.982143	0.0178571
chr1:114507088	c	c	t	Class A	ADORA3	Intron			17	1	0		16	0.96875	0.03125		28	1	0
chr1:114507104	g	g	t	Class A	ADORA3	Intron			19	1	0		17	1	0		28	0.982143	0.0178571
chr1:114507136	g	g	t	Class A	ADORA3	Intron			20	1	0		16	0.9375	0.0625		29	0.982759	0.0172414
chr1:114507138	g	g	t	Class A	ADORA3	Intron			20	1	0		17	0.970588	0.0294118		29	1	0
chr1:114507158	c	c	t	Class A	ADORA3	Intron			20	0.875	0.125		17	1	0		29	1	0
chr1:114507159	c	c	t	Class A	ADORA3	Intron			20	0.975	0.025		17	1	0		29	1	0
chr1:114507167	g	g	a	Class A	ADORA3	Intron			20	0.95	0.05		20	1	0		29	1	0
chr1:114507213	c	c	a	Class A	ADORA3	Intron			21	0.97619	0.0238095		24	1	0		29	1	0
chr1:114507216	c	c	t	Class A	ADORA3	Intron			21	0.97619	0.0238095		25	1	0		29	1	0
chr1:114507229	c	c	g	Class A	ADORA3	Intron			21	1	0		24	0.979167	0.0208333		29	1	0
chr1:114507274	t	t	c	Class A	ADORA3	Intron			21	0.690476	0.309524		25	1	0		29	0.172414	0.827586
chr1:114507291	c	c	t	Class A	ADORA3	Intron			21	0.833333	0.166667		26	1	0		29	0.396552	0.603448
chr1:114507300	g	g	t	Class A	ADORA3	Intron			21	0.97619	0.0238095		25	1	0		29	1	0
chr1:114507308	g	g	t	Class A	ADORA3	Intron			21	1	0		25	0.98	0.02		29	1	0
chr1:114507311	c	c	a	Class A	ADORA3	Intron			21	1	0		25	0.98	0.02		29	1	0
chr1:114507345	a	a	g	Class A	ADORA3	Intron			21	0.97619	0.0238095		23	1	0		29	1	0
chr1:114507361	c	c	a	Class A	ADORA3	Intron			21	1	0		25	1	0		29	0.982759	0.0172414
chr1:114507380	g	g	a	Class A	ADORA3	Intron			21	1	0		27	0.981481	0.0185185		30	1	0
chr1:114507394	c	c	a	Class A	ADORA3	Intron			21	1	0		28	0.964286	0.0357143		30	1	0
chr1:114507412	a	a	g	Class A	ADORA3	Intron			21	0.952381	0.047619		29	1	0		30	1	0
chr1:114507460	a	a	-	Class A	ADORA3	Intron			21	0.928571	0.0714286		29	1	0		29	1	0
chr1:114507461	t	t	-	Class A	ADORA3	Intron			21	0.928571	0.0714286		29	1	0		29	1	0
chr1:114507462	a	a	-	Class A	ADORA3	Intron			21	0.928571	0.0714286		29	1	0		29	1	0
chr1:114507467	g	g	t	Class A	ADORA3	Intron			21	1	0		29	0.982759	0.0172414		29	1	0
chr1:114507508	g	g	t	Class A	ADORA3	Intron			21	1	0		28	1	0		30	0.966667	0.0333333
chr1:114507513	g	g	a	Class A	ADORA3	Intron			21	0.97619	0.0238095		26	1	0		30	1	0
chr1:114507519	c	c	a	Class A	ADORA3	Intron			21	0.714286	0.285714		28	1	0		30	0.15	0.85
chr1:114507528	g	g	a	Class A	ADORA3	Intron			21	1	0		29	0.982759	0.0172414		29	1	0
chr1:114507575	c	c	a	Class A	ADORA3	Intron			21	1	0		31	0.983871	0.016129		29	1	0
chr1:114507587	c	c	a	Class A	ADORA3	Intron			21	1	0		29	0.982759	0.0172414		29	1	0
chr1:114507593	g	g	t	Class A	ADORA3	Intron			21	1	0		29	0.982759	0.0172414		29	1	0
chr1:114507599	a	a	g	Class A	ADORA3	Intron			21	1	0		29	0.982759	0.0172414		29	1	0
chr1:114507676	g	g	t	Class A	ADORA3	Intron			21	1	0		27	0.981481	0.0185185		29	1	0
chr1:114507699	g	g	c	Class A	ADORA3	Intron			21	1	0		26	1	0		29	0.87931	0.12069
chr1:114507710	a	a	c	Class A	ADORA3	Intron			21	0.857143	0.142857		27	1	0		29	0.37931	0.62069
chr1:114507748	g	g	t	Class A	ADORA3	Intron			21	1	0		29	0.982759	0.0172414		29	1	0
chr1:114507758	c	c	a	Class A	ADORA3	Intron			21	1	0		30	0.966667	0.0333333		30	1	0
chr1:114507769	t	t	c	Class A	ADORA3	Intron			21	0.952381	0.047619		30	1	0		30	1	0
chr1:114507782	g	g	a	Class A	ADORA3	Intron			21	0.952381	0.047619		29	1	0		30	1	0
chr1:114507785	g	g	t	Class A	ADORA3	Intron			21	1	0		27	0.981481	0.0185185		30	1	0
chr1:114507847	g	g	t	Class A	ADORA3	Intron			21	1	0		31	0.967742	0.0322581		29	1	0
chr1:114507861	c	c	a	Class A	ADORA3	Intron			21	1	0		31	0.983871	0.016129		29	1	0
chr1:114507869	c	c	t	Class A	ADORA3	Intron			21	1	0		32	0.90625	0.09375		30	1	0
chr1:114507889	c	c	a	Class A	ADORA3	Intron			21	1	0		32	0.96875	0.03125		30	1	0
chr1:114507917	g	g	t	Class A	ADORA3	Intron			21	1	0		31	0.983871	0.016129		29	1	0
chr1:114507975	g	g	t	Class A	ADORA3	Intron			21	1	0		29	0.982759	0.0172414		29	1	0
chr1:114508010	c	c	a	Class A	ADORA3	Intron			21	1	0		28	0.964286	0.0357143		29	1	0
chr1:114508095	g	g	t	Class A	ADORA3	Intron			21	1	0		28	0.982143	0.0178571		29	1	0
chr1:114508096	g	g	t	Class A	ADORA3	Intron			21	1	0		27	0.962963	0.037037		29	1	0
chr1:114508118	g	g	t	Class A	ADORA3	Intron			21	1	0		28	0.982143	0.0178571		29	1	0
chr1:114508152	g	g	t	Class A	ADORA3	Intron			21	1	0		29	0.982759	0.0172414		29	1	0
chr1:114508217	g	g	t	Class A	ADORA3	Intron			21	1	0		31	0.983871	0.016129		30	1	0
chr1:114508229	g	g	t	Class A	ADORA3	Intron			21	1	0		34	0.985294	0.0147059		30	1	0
chr1:114508265	g	g	t	Class A	ADORA3	Intron			21	1	0		32	0.984375	0.015625		31	1	0
chr1:114508266	c	c	a	Class A	ADORA3	Intron			21	1	0		31	0.983871	0.016129		31	1	0
chr1:114508268	c	c	a	Class A	ADORA3	Intron			21	0.97619	0.0238095		31	1	0		31	1	0
chr1:114508304	c	c	a	Class A	ADORA3	Intron			21	1	0		29	0.982759	0.0172414		29	1	0
chr1:114508344	c	c	a	Class A	ADORA3	Intron			21	1	0		26	0.980769	0.0192308		30	1	0
chr1:114508348	a	a	c	Class A	ADORA3	Intron			21	0.97619	0.0238095		26	1	0		30	1	0
chr1:114508353	c	c	a	Class A	ADORA3	Intron			21	1	0		25	1	0		30	0.983333	0.0166667
chr1:114508418	c	c	a	Class A	ADORA3	Intron			21	1	0		20	0.975	0.025		28	1	0
chr1:114508432	c	c	a	Class A	ADORA3	Intron			19	1	0		19	0.947368	0.0526316		27	1	0
chr1:114508449	t	t	c	Class A	ADORA3	Intron			19	0.868421	0.131579		16	1	0		25	0.4	0.6
chr1:114508498	g	g	t	Class A	ADORA3	Intron			14	1	0		11	0.954545	0.0454545		21	1	0
chr1:114508511	g	g	t	Class A	ADORA3	Intron			14	1	0		14	0.928571	0.0714286		21	1	0
chr1:114508532	c	c	a	Class A	ADORA3	Intron			17	0.882353	0.117647		13	1	0		21	1	0
chr1:114508547	g	g	t	Class A	ADORA3	Intron			17	1	0		14	0.964286	0.0357143		26	0.980769	0.0192308
chr1:114508574	g	g	t	Class A	ADORA3	Intron			18	1	0		13	0.961538	0.0384615		28	1	0
chr1:114508584	g	g	t	Class A	ADORA3	Intron			19	1	0		14	1	0		29	0.982759	0.0172414
chr1:114508594	g	g	t	Class A	ADORA3	Intron			19	1	0		14	1	0		29	0.982759	0.0172414
chr1:114508601	g	g	t	Class A	ADORA3	Intron			19	1	0		14	1	0		29	0.982759	0.0172414
chr1:114508608	g	g	t	Class A	ADORA3	Intron			20	1	0		14	1	0		27	0.981481	0.0185185
chr1:114508650	c	c	a	Class A	ADORA3	Intron			20	1	0		15	1	0		29	0.982759	0.0172414
chr1:114508668	t	t	a	Class A	ADORA3	Intron			19	1	0		15	1	0		29	0.982759	0.0172414
chr1:114508672	t	t	a	Class A	ADORA3	Intron			20	1	0		15	1	0		29	0.948276	0.0517241
chr1:114508679	t	t	c	Class A	ADORA3	Intron			20	1	0		15	1	0		29	0.982759	0.0172414
chr1:114508680	-	-	c	Class A	ADORA3	Intron			20	1	0		15	1	0		29	0.982759	0.0172414
chr1:114508681	t	t	c	Class A	ADORA3	Intron			20	0.975	0.025		15	1	0		29	1	0
chr1:114508683	c	c	t	Class A	ADORA3	Intron			20	0.975	0.025		15	1	0		29	1	0
chr1:114508684	t	t	-	Class A	ADORA3	Intron			20	1	0		16	1	0		29	0.982759	0.0172414
chr1:114508685	t	t	-	Class A	ADORA3	Intron			20	1	0		16	1	0		29	0.982759	0.0172414
chr1:114508686	t	t	-	Class A	ADORA3	Intron			20	1	0		16	1	0		29	0.982759	0.0172414
chr1:114508687	t	t	-	Class A	ADORA3	Intron			20	1	0		16	1	0		29	0.982759	0.0172414
chr1:114508688	t	t	-	Class A	ADORA3	Intron			20	1	0		16	1	0		29	0.982759	0.0172414
chr1:114508689	t	t	-	Class A	ADORA3	Intron			20	1	0		16	1	0		29	0.982759	0.0172414
chr1:114508690	t	t	-	Class A	ADORA3	Intron			20	1	0		16	1	0		29	0.982759	0.0172414
chr1:114508691	t	t	-	Class A	ADORA3	Intron			20	1	0		16	1	0		29	0.982759	0.0172414
chr1:114508692	t	t	c	Class A	ADORA3	Intron			20	0.9	0.1		16	1	0		28	0.392857	0.607143
chr1:114508693	-	-	t	Class A	ADORA3	Intron			20	0.875	0.125		16	0.90625	0.09375		29	1	0
chr1:114508712	g	g	a	Class A	ADORA3	Intron			20	1	0		16	1	0		29	0.844828	0.155172
chr1:114508728	a	a	g	Class A	ADORA3	Intron			20	0.85	0.15		17	1	0		29	1	0
chr1:114508732	c	c	a	Class A	ADORA3	Intron			20	1	0		17	1	0		29	0.982759	0.0172414
chr1:114508735	c	c	a	Class A	ADORA3	Intron			20	1	0		16	1	0		29	0.982759	0.0172414
chr1:114508754	c	c	a	Class A	ADORA3	Intron			20	1	0		15	0.966667	0.0333333		29	1	0
chr1:114508780	c	c	a	Class A	ADORA3	Intron			20	1	0		14	0.964286	0.0357143		28	1	0
chr1:114508804	c	c	a	Class A	ADORA3	Intron			20	1	0		14	0.964286	0.0357143		28	1	0
chr1:114508834	c	c	a	Class A	ADORA3	Intron			20	1	0		15	0.966667	0.0333333		28	1	0
chr1:114508838	c	c	a	Class A	ADORA3	Intron			20	1	0		15	0.966667	0.0333333		28	1	0
chr1:114508856	c	c	a	Class A	ADORA3	Intron			20	1	0		15	1	0		26	0.980769	0.0192308
chr1:114508858	c	c	a	Class A	ADORA3	Intron			20	1	0		15	1	0		27	0.981481	0.0185185
chr1:114508867	c	c	t	Class A	ADORA3	Intron			18	0.972222	0.0277778		15	1	0		27	1	0
chr1:114508872	c	c	a	Class A	ADORA3	Intron			17	1	0		15	0.966667	0.0333333		27	1	0
chr1:114508880	c	c	t	Class A	ADORA3	Intron			18	0.861111	0.138889		14	1	0		27	0.388889	0.611111
chr1:114508885	c	c	a	Class A	ADORA3	Intron			18	1	0		14	1	0		27	0.981481	0.0185185
chr1:114508892	c	c	a	Class A	ADORA3	Intron			18	1	0		14	1	0		27	0.981481	0.0185185
chr1:114508928	c	c	a	Class A	ADORA3	Intron			16	1	0		12	0.958333	0.0416667		21	1	0
chr1:114508952	c	c	a	Class A	ADORA3	Intron			10	0.95	0.05		9	1	0		13	1	0
chr1:114509027	g	g	t	Class A	ADORA3	Intron			3	1	0		1	1	0		5	0.9	0.1
chr1:114510095	g	g	t	Class A	ADORA3	Intron			1	1	0		6	1	0		3	0.833333	0.166667
chr1:114510240	g	g	t	Class A	ADORA3	Intron			16	0.96875	0.03125		20	1	0		27	1	0
chr1:114510249	g	g	t	Class A	ADORA3	Intron			18	1	0		20	1	0		27	0.981481	0.0185185
chr1:114510265	c	c	a	Class A	ADORA3	Intron			20	1	0		21	0.97619	0.0238095		29	1	0
chr1:114510283	g	g	t	Class A	ADORA3	Intron			20	1	0		24	0.979167	0.0208333		30	1	0
chr1:114510284	g	g	t	Class A	ADORA3	Intron			20	1	0		24	0.979167	0.0208333		30	1	0
chr1:114510305	g	g	t	Class A	ADORA3	Intron			20	1	0		24	1	0		31	0.983871	0.016129
chr1:114510320	g	g	t	Class A	ADORA3	Intron			19	1	0		25	1	0		29	0.982759	0.0172414
chr1:114510323	c	c	a	Class A	ADORA3	Intron			19	1	0		26	1	0		29	0.982759	0.0172414
chr1:114510406	g	g	t	Class A	ADORA3	CDS	Nonsynonymous		21	1	0		29	0.982759	0.0172414		29	1	0
chr1:114510428	g	g	t	Class A	ADORA3	CDS	Nonsynonymous		21	0.97619	0.0238095		30	1	0		29	1	0
chr1:114510444	g	g	a	Class A	ADORA3	CDS	Synonymous		21	1	0		32	0.984375	0.015625		29	1	0
chr1:114510450	g	g	t	Class A	ADORA3	CDS	Stop Gain		21	1	0		32	0.984375	0.015625		29	1	0
chr1:114510475	c	c	a	Class A	ADORA3	CDS	Nonsynonymous		21	1	0		32	0.984375	0.015625		29	1	0
chr1:114510480	g	g	t	Class A	ADORA3	CDS	Synonymous		21	1	0		32	0.984375	0.015625		29	1	0
chr1:114510486	g	g	a	Class A	ADORA3	CDS	Synonymous		21	0.857143	0.142857		33	1	0		29	0.37931	0.62069
chr1:114510488	c	c	a	Class A	ADORA3	CDS	Nonsynonymous		21	1	0		32	0.984375	0.015625		29	1	0
chr1:114510504	c	c	a	Class A	ADORA3	CDS	Synonymous		21	0.97619	0.0238095		32	1	0		29	1	0
chr1:114510576	c	c	g	Class A	ADORA3	CDS	Synonymous		21	1	0		32	0.984375	0.015625		29	1	0
chr1:114510588	c	c	a	Class A	ADORA3	CDS	Nonsynonymous		21	0.97619	0.0238095		31	1	0		29	1	0
chr1:114510630	g	g	t	Class A	ADORA3	CDS	Nonsynonymous		21	1	0		31	0.983871	0.016129		30	1	0
chr1:114510639	c	c	a	Class A	ADORA3	CDS	Nonsynonymous		21	1	0		32	0.984375	0.015625		30	1	0
chr1:114510648	g	g	t	Class A	ADORA3	CDS	Stop Gain		21	1	0		33	0.984848	0.0151515		30	1	0
chr1:114510670	g	g	t	Class A	ADORA3	CDS	Nonsynonymous		21	1	0		32	0.984375	0.015625		30	1	0
chr1:114510687	g	g	t	Class A	ADORA3	CDS	Synonymous		21	1	0		32	0.984375	0.015625		30	1	0
chr1:114510698	c	c	a	Class A	ADORA3	5' UTR			21	1	0		30	0.983333	0.0166667		29	1	0
chr1:114510720	g	g	a	Class A	ADORA3	5' UTR			21	0.809524	0.190476		29	1	0		29	1	0
chr1:114510735	g	g	c	Class A	ADORA3	5' UTR			21	0.119048	0.880952		30	0.4	0.6		30	0	1
chr1:114510741	c	c	a	Class A	ADORA3	5' UTR			21	1	0		30	0.983333	0.0166667		30	1	0
chr1:114510742	c	c	t	Class A	ADORA3	5' UTR			21	0.97619	0.0238095		30	1	0		30	1	0
chr1:114510777	c	c	t	Class A	ADORA3	5' UTR			21	0.952381	0.047619		28	1	0		29	1	0
chr1:114510778	g	g	a	Class A	ADORA3	5' UTR			21	1	0		28	0.767857	0.232143		29	1	0
chr1:114510850	g	g	t	Class A	ADORA3	5' UTR			21	1	0		27	0.981481	0.0185185		29	1	0
chr1:114510867	g	g	t	Class A	ADORA3	5' UTR			21	1	0		30	0.966667	0.0333333		29	1	0
chr1:114510874	c	c	a	Class A	ADORA3	5' UTR			21	1	0		30	0.983333	0.0166667		29	1	0
chr1:114510875	a	a	t	Class A	ADORA3	5' UTR			21	1	0		30	0.983333	0.0166667		29	1	0
chr1:114510913	t	t	c	Class A	ADORA3	5' UTR			21	1	0		29	1	0		29	0.827586	0.172414
chr1:114510960	c	c	a	Class A	ADORA3	5' UTR			21	1	0		30	0.983333	0.0166667		29	1	0
chr1:114510994	a	a	g	Class A	ADORA3	5' UTR			21	0.97619	0.0238095		29	1	0		29	1	0
chr1:114511000	t	t	c	Class A	ADORA3	5' UTR			21	1	0		30	0.983333	0.0166667		29	1	0
chr1:114511054	c	c	a	Class A	ADORA3	Upstream			21	1	0		28	0.982143	0.0178571		31	1	0
chr1:114511087	g	g	a	Class A	ADORA3	Upstream			21	1	0		29	1	0		31	1	0
chr1:114511115	c	c	a	Class A	ADORA3	Upstream			21	1	0		27	0.981481	0.0185185		30	1	0
chr1:114511152	g	g	a	Class A	ADORA3	Upstream			21	0.97619	0.0238095		30	1	0		30	1	0
chr1:114511168	g	g	t	Class A	ADORA3	Upstream			21	0.97619	0.0238095		29	1	0		30	1	0
chr1:114511183	g	g	t	Class A	ADORA3	Upstream			21	1	0		29	1	0		29	0.982759	0.0172414
chr1:114511222	g	g	t	Class A	ADORA3	Upstream			21	1	0		27	0.981481	0.0185185		30	1	0
chr1:114511357	a	a	c	Class A	ADORA3	Upstream			21	1	0		29	1	0		29	0.775862	0.224138
chr1:114511402	g	g	a	Class A	ADORA3	Upstream			21	0.952381	0.047619		25	1	0		29	1	0
chr1:114511411	c	c	a	Class A	ADORA3	Upstream			20	1	0		26	0.980769	0.0192308		29	1	0
chr1:114511430	t	t	c	Class A	ADORA3	Upstream			21	0.97619	0.0238095		24	0.958333	0.0416667		29	1	0
chr1:114511467	g	g	a	Class A	ADORA3	Upstream			20	1	0		18	0.972222	0.0277778		28	1	0
chr1:114511469	c	c	a	Class A	ADORA3	Upstream			20	1	0		18	1	0		28	0.982143	0.0178571
chr1:114511477	c	c	g	Class A	ADORA3	Upstream			20	1	0		18	1	0		28	0.982143	0.0178571
chr1:114511485	c	c	a	Class A	ADORA3	Upstream			21	1	0		18	0.972222	0.0277778		28	1	0
chr1:114511496	c	c	a	Class A	ADORA3	Upstream			21	1	0		16	0.96875	0.03125		28	0.982143	0.0178571
chr1:114511501	c	c	a	Class A	ADORA3	Upstream			20	1	0		16	1	0		28	0.982143	0.0178571
chr1:114511510	c	c	a	Class A	ADORA3	Upstream			21	1	0		17	1	0		28	0.982143	0.0178571
chr1:114511537	g	g	a	Class A	ADORA3	Upstream			17	1	0		14	1	0		25	0.88	0.12
chr1:114511538	c	c	a	Class A	ADORA3	Upstream			17	1	0		14	1	0		26	0.980769	0.0192308
chr1:114511541	c	c	a	Class A	ADORA3	Upstream			17	1	0		14	1	0		25	0.98	0.02
chr1:114511549	c	c	a	Class A	ADORA3	Upstream			17	1	0		14	1	0		26	0.980769	0.0192308
chr1:114511571	c	c	t	Class A	ADORA3	Upstream			17	0.970588	0.0294118		13	1	0		22	1	0
[truncated: 101,605 more rows]
