# Supplementary material for: Large-scale polymorphism discovery in macaque G-protein coupled receptors
Source: BMC Genomics. 2013 Oct 11;14:703. doi: 10.1186/1471-2164-14-703 (PMC3907043; doi:10.1186/1471-2164-14-703)
Supplement: Additional file 4: Table S2 — Common variation in human and macaque within a secondary structure domain. [file 1471-2164-14-703-S4.xlsx]

## Sheet: Sheet1
		Human			Macaque		Chinese	Indian	Cynomolgus
Gene	Domain	AA	dbSNP	Frequency	Position	AA	Frequency	Frequency	Frequency
ADRA1A	IC3	G247R	rs3730287	0.01	chr8:27017652	R266L	0	0.046875	0.0172414
ADRA1A	cterm	C347R	rs1048101	0.64	chr8:26923632	K349R	0.0714286	0	0.465517
		E465D	rs2229126	0.03	chr8:26923464	R405H	0.0714286	0.0454545	0
ADRA2C	IC3	P339S	rs189771994	0.01	chr1:199574	A309T	0	0	0.676471
BAI1	cterm	A1507V	rs116142187	0.01	chr8:145071281	S1387T	0.1	0.142857	1
BDKRB2	nterm	R14C	rs1046248	0.055	chr7:159476834	Q49P	0	0	0.913793
C3AR1	EC2	L333P	rs56136109	0.01	chr11:8432021	H169Y	0.285714	0.0666667	0
					chr11:8431937	L197F	0.142857	0	0
					chr11:8431925	V201F	0	0	0.37931
					chr11:8431835	P231T	0	0	0.482759
					chr11:8431703	H275N	0.119048	0.160714	0
					chr11:8431574	G318S	0	0	0.15
CALCRL	nterm	F16L	rs13391909	0.04	chr12:51017593	A60P	0.075	0.0277778	0
CCR8	nterm	A27G	rs2853699	0.16	chr2:97190328	T4R	0.0714286	0.0333333	0.854839
CCRL2	nterm	Y16C	rs11574443	0.01	chr2:90111834	S22G	0.404762	0.0166667	0
CELSR3	nterm	S805T	rs3821875	0.11	chr2:87811281	G57C	0.142857	0	0
		Q1758R	rs12107252	0.2	chr2:87811543	R144P	0.142857	0.588235	0
		R1768H	rs137934613	0.01	chr2:87811876	A255V	0.142857	0.583333	0
					chr2:87813741	I877V	0	0.259259	0
					chr2:87814495	I1128T	0	0	0.883333
					chr2:87819997	V1800M	0.833333	0.257576	1
					chr2:87821640	W1915L	0	0	0.275862
CHRM3	nterm	V65I	rs2067481	0.01	chr1:217145647	S25A	0.119048	0.176471	0
					chr1:217145644	D26N	0	0	0.354839
					chr1:217145609	F37L	0.0238095	0	0.366667
CHRM3	IC3	L431P	rs16839102	0.01	chr1:217144491	A410V	0	0	0.5
CHRM5	IC3	E412K	rs74007678	0.023	chr7:12305536	R242K	0	0.0909091	0
					chr7:12305635	R275H	0	0	0.16129
					chr7:12305671	A287D	0.047619	0.102941	0
					chr7:12306037	V409G	0	0	0.433333
					chr7:12306061	G417D	0	0	0.293103
CYSLTR2	nterm	E39Q	rs61735177	0.01	chr17:27502669	V14I	0.1	0.125	0
CYSLTR2	IC3	S236L	rs61735175	0.02	chr17:27503360	K244R	0.925	0.58	1
		H242Q	rs61735169	0.01
DRD5	EC3	P330Q	rs1800762	0.03	chr5:4664918	E327Q	0.047619	0.0857143	0
					chr5:4664928	P330L	0.119048	0	0
EDNRB	nterm	L17F	rs5346	0.01	chr17:58409681	V71M	0.333333	0.132353	0
FFAR1	cterm	S298Y	rs74530614	0.01	chr19:41856785	R281K	0.6	0.037037	1
FSHR	nterm	A43T	rs6165	0.51	chr13:49148195	T159A	0	0	0.12069
					chr13:49128190	R283W	0	0	0.293103
					chr13:49123636	M304T	0	0	0.275862
					chr13:49123531	N339T	0.0238095	0.125	0
FZD1	nterm	A64T	rs142085794	0.02	chr3:125955906	S171G	0.142857	0.142857	0
FZD6	nterm	M33V	rs827528	0.17	chr8:105818829	K34N	0	0	0.103448
		H140Y	rs80216383	0.01
		Q152E	rs61753730	0.02
FZD6	cterm	G604R	rs79408516	0.01	chr8:105850095	P654L	0	0	0.183333
		S620T	rs116195528	0.01	chr8:105850101	S656N	0.190476	0	0
		G635R	rs116913901	0.01	chr8:105850125	A664E	0	0	0.103448
		A664E	rs12549394	0.02
FZD7	nterm	R2Q	rs61754568	0.01	chr12:65841115	R201K	0.97619	0.888889	1
		G196E	rs34908164	0.01
GALR2	IC3	G226S	rs76890663	0.01	chr16:71421141	R229H	0	0.2	0
GALR2	cterm	E336A	rs77852923	0.02	chr16:71421581	K376E	0.190476	0.0714286	0
GALR3	cterm	A364V	rs75281706	0.05	chr10:81744432	G360C	0.2	0	0
GPR110	nterm	R426Q	rs115292676	0.01	chr4:46852786	G27D	0.0238095	0	0.0714286
		L441H	rs146440552	0.01	chr4:46839737	N257H	0.0952381	0	0
		R463H	rs45598235	0.04	chr4:46839710	K266E	0.0952381	0	0.12069
		I571M	rs937057	0.18
GPR110	TM6	T803P	rs73736331	0.01	chr4:46833686	L816V	0.0952381	0	0
GPR115	nterm	C11W	rs115095434	0.01	chr4:47516541	A32V	0	0	0.189655
		T155I	rs116118265	0.01	chr4:47519085	Q64R	0	0	0.258621
		G244W	rs113689068	0.01	chr4:47519106	H71R	0.1	0	0
		Q315R	rs114630843	0.01	chr4:47520840	A144T	0	0	0.266667
		M385T	rs115211236	0.01	chr4:47520871	E154V	0	0.37037	0
		S393P	rs79395681	0.01	chr4:47522645	R343H	0.285714	0	0
GPR115	cterm	S688C	rs115896656	0.01	chr4:47527369	K689E	0.75	0.777778	0.5
GPR116	nterm	K379M	rs41273668	0.01	chr4:46731706	P33L	0	0	0.275862
		A431V	rs77392151	0.01	chr4:46709507	V141I	0.0238095	0	0.12069
		Y513H	rs112491454	0.01	chr4:46707457	G207R	0	0	0.25
		T604M	rs586024	0.86	chr4:46706929	T233A	0	0	0.137931
		V801I	rs9395218	0.29	chr4:46706901	H242R	0	0	0.327586
		M856T	rs547499	0.55	chr4:46690160	K615N	0.025	0	0.37931
					chr4:46688064	S652G	0	0	0.392857
					chr4:46687912	N687H	0	0.125	0
					chr4:46687845	W709L	0	0.0714286	0
					chr4:46685789	K733R	0.05	0	0.0344828
					chr4:46685723	A755V	0.119048	0	0.396552
					chr4:46684367	W814R	0.0238095	0	0.827586
					chr4:46684250	V853M	0.166667	0	0
					chr4:46684130	I893V	0.119048	0	0.844828
					chr4:46684103	Q902K	0	0.0666667	0
					chr4:46683920	G963R	0	0.0806452	0
					chr4:46683806	S1001R	0.0238095	0	0.844828
GPR120	IC3	R270H	rs116454156	0.01	chr9:93047822	S263G	0.142857	0	0
		Q273R	rs115724324	0.01
GPR123	cterm	P456T	rs150943550	0.01	chr9:132777704	A356T	0.0526316	0.037037	0.160714
GPR124	nterm	I41V	rs73592885	0.02	chr8:38248024	S246R	0.166667	0	0.8
		V541M	rs113270504	0.01
		A681T	rs77369926	0.01
GPR128	nterm	K151E	rs1144122	0.18	chr2:20834116	K340R	0.075	0.0789474	0
		D358N	rs61742836	0.01
		K425R	rs61730367	0.13
GPR128	cterm	A731T	rs115885846	0.01	chr2:20878733	R755H	0.0714286	0.217391	0
					chr2:20878735	V756I	0.0714286	0.173913	0
					chr2:20878846	K793E	0.0714286	0.238095	0
GPR133	nterm	V184I	rs61732860	0.01	chr11:132261697	Y89D	0.238095	0.38	0.362069
		S464A	rs78638447	0.02	chr11:132282559	P293L	0	0	0.1
		T484M	rs149266247	0.01	chr11:132290887	A345T	0	0.346154	0
		V508M	rs11833801	0.02	chr11:132290902	L350V	0	0.326923	0.431034
		S523L	rs11061318	0.02	chr11:132290923	V357I	0	0	0.166667
					chr11:132290935	V361I	0	0	0.446429
					chr11:132290989	A379T	0.075	0.0192308	0
					chr11:132293630	V423I	0	0.28125	0
					chr11:132369470	A528E	0.0238095	0.196429	0
					chr11:132369506	R540H	0.880952	0.833333	1
GPR144	nterm	D123G	rs7861556	0.78	chr15:11299712	V44A	0.214286	0	0
		D152H	rs184300525	0.01	chr15:11299588	P85L	0.309524	0	0
		P158S	rs11999178	0.01	chr15:11299568	R92G	0.952381	0.327586	1
		H266D	rs72616654	0.53	chr15:11299190	A114T	0.222222	0	0
		L268F	rs67997410	0.73	chr15:11299153	T126I	0	0	0.142857
		A285S	rs149830619	0.01	chr15:11299067	S155T	0	0	0.431034
		L324I	rs145789254	0.01	chr15:11298877	R218K	0.03125	0.3	0
		V440M	rs114623089	0.02	chr15:11298650	A294T	0.0952381	0	0
		G443R	rs77622235	0.01	chr15:11295598	H518R	0.15	0	0
		R512Q	rs115274677	0.02
		G521A	rs58155983	0.1
		R562K	rs115085739	0.02
		V577L	rs78597609	0.07
		G582R	rs192153424	0.04
GPR146	nterm	G11E	rs11761941	0.07	chr3:38979993	G9S	1	0.833333	1
GPR146	EC3	V266M	rs55677825	0.01	chr3:38980764	V266M	0.142857	0	0
					chr3:38980770	A268T	0.119048	0	0
GPR152	cterm	L317V	rs1638559	0.09	chr14:7006570	D353N	0	0	0.133333
					chr14:7006693	P378S	0.0238095	0	0.0833333
					chr14:7006675	A388P	0	0.107143	0
					chr14:7006696	M395V	0.285714	0.0666667	0.433333
GPR153	IC3	R209H	rs12735670	0.69	chr1:9260385	R209H	0.1	0	0
GPR153	cterm	R342H	rs142079003	0.01	chr1:9256154	F411Y	0	0	0.125
		G347D	rs111970052	0.02	chr1:9256040	P449R	0	0	0.53125
		V402M	rs78132938	0.05	chr1:9255987	A467T	0	0	0.4
					chr1:9255812	A525V	0.153846	0	0
					chr1:9255768	P540S	0.117647	0	0
GPR156	cterm	Y393C	rs77125678	0.01	chr2:40210012	R327H	0.0952381	0	1
		E516D	rs902790	0.92	chr2:40204557	P491R	0.119048	0.0333333	0
		E686D	rs115973935	0.01	chr2:40204326	P568L	0	0	0.206897
		G687R	rs114542754	0.01	chr2:40204204	R609C	0.047619	0.0806452	0.137931
		R798H	rs115365859	0.01	chr2:40203828	C734S	0.0714286	0.0178571	0
					chr2:40203636	R798H	0	0	0.137931
GPR158	nterm	P60T	rs78985567	0.04	chr9:25362142	G67D	1	0.852941	1
		P109L	rs116299271	0.01	chr9:25362492	S184P	0.119048	0	0
					chr9:25362501	A187T	1	0.794118	1
					chr9:25600369	S379T	0	0.240741	0
					chr9:25600400	A389V	0	0	0.103448
					chr9:25600433	P400R	0.0714286	0.274194	1
GPR158	TM1	A425G	rs2480345	0.47	chr9:25600531	V433I	0	0	0.189655
GPR158	cterm	I1209V	rs10828833	0.64	chr9:25785904	R789K	0.119048	0	0
					chr9:25785916	P793L	0	0	0.15
					chr9:25786224	T896A	0	0.518519	0
					chr9:25786395	T953P	0	0	0.15
					chr9:25786848	G1104R	0.904762	0.790323	1
					chr9:25786936	N1133S	0.166667	0	0
					chr9:25786975	S1146F	0	0	0.431034
					chr9:25787070	P1178A	0	0.52381	0
GPR182	cterm	C349R	rs35493121	0.13	chr11:54059474	D367N	0	0.125	0
GPR19	TM2	V116I	rs41276680	0.01	chr11:13015710	V116I	0.0238095	0	0.224138
GPR37L1	nterm	P81A	rs3795594	0.24	chr1:168372667	T37A	0	0	0.0689655
GPR44	EC2	V204A	rs2467642	0.99	chr14:13261124	V204A	0.0714286	0.015625	0.827586
GPR63	nterm	V21M	rs35358396	0.02	chr4:92726550	P42S	0.880952	0.76	1
GPR78	EC2	P167R	rs115973873	0.01	chr5:203039	R159H	0	0	0.0862069
GPR78	cterm	R318C	rs61746144	0.01	chr5:197303	V309A	0.175	0	0
		A330T	rs11941659	0.01	chr5:197276	R318H	0	0	0.172414
		R342H	rs9685931	0.11	chr5:197264	T322I	0	0	0.0714286
		A344V	rs200861387	0.01	chr5:197204	R342H	0.05	0	0
					chr5:197173	D352E	0.047619	0.06	0
GPR88	EC2	V190I	rs2809819	0.51	chr1:103601949	R189H	0	0	0.178571
GPR97	nterm	R5S	rs62039891	0.11	chr20:56026176	K23N	0	0	0.980769
		T84M	rs57838522	0.02	chr20:56026181	T25I	0.119048	0.0517241	1
					chr20:56033554	G171S	0.190476	0	0
GPR98	nterm	L127R	rs41311333	0.02	chr6:86853847	Y82C	0	0	0.327586
		P194H	rs61745498	0.02	chr6:86857429	L171V	0.125	0	0
		R249K	rs41303344	0.01	chr6:86859930	P194H	0	0.047619	0
		V551A	rs6889939	0.01	chr6:86861921	I303V	0.125	0.0208333	0
		N606T	rs61749567	0.01	chr6:86862027	H338R	0	0	0.413793
		L1093F	rs2366777	0.8	chr6:86863007	S439T	0	0	0.413793
		G1097S	rs148097083	0.01	chr6:86863096	L469F	0	0.0208333	0.6
		T1099A	rs61754947	0.01	chr6:86863198	E503Q	0	0	0.189655
		T1916I	rs35791889	0.01	chr6:86872093	I675L	0	0	0.189655
		T1927M	rs17544552	0.06	chr6:86872234	D722N	0	0	0.0689655
		V1951I	rs4916684	0.79	chr6:86878535	K882N	0.333333	0.285714	1
		N1985D	rs41303352	0.25	chr6:86878575	G896S	0.357143	0.25	1
		P1987L	rs4916685	0.36	chr6:86879378	S929A	0	0	0.396552
		L2004F	rs16868972	0.29	chr6:86880625	V976I	1	0.868421	0.589286
		R2097C	rs16868974	0.03	chr6:86928649	V2593L	0	0	0.177419
		Y2232C	rs10037067	0.38	chr6:86954179	I3211V	0.157895	0.0238095	0.672414
		N2345S	rs2366926	0.35	chr6:86961741	V3447L	0	0.0909091	0
		R2360H	rs111033470	0.01	chr6:86978381	I3639V	0	0	0.327586
		Y2410C	rs111033430	0.02	chr6:87018452	T4351I	0.0952381	0.642857	0
		I2526V	rs75191159	0.02	chr6:87042328	L4866F	0.466667	0.444444	0.395833
		N2584S	rs1878878	0.79	chr6:87085077	L5812P	0.375	0	1
		L2605V	rs79915053	0.01
		S2764L	rs16869016	0.07
		A2803T	rs111033530	0.01
		R2959Q	rs73175207	0.03
		V3094I	rs13157270	0.05
		A3217V	rs114137750	0.01
		G3248D	rs16869032	0.21
		F3347L	rs10067636	0.02
		E3471K	rs2366928	0.8
		M3526T	rs41311343	0.01
		E3867K	rs10062026	0.34
		V4198M	rs2460169	0.02
		P4346L	rs74632023	0.01
		F4677L	rs62000408	0.04
		Q4839E	rs79464236	0.01
		W4969R	rs7729495	0.06
		E5344G	rs188861373	0.95
		V5427M	rs2438378	0.98
		T5650S	rs61748627	0.01
		V5876I	rs2247870	0.5
GPRC5A	nterm	A24G	rs151264483	0.01	chr11:13279585	R10H	0.285714	0.0555556	0.05
GPRC5D	nterm	A18D	rs3741822	0.06	chr11:13321930	I25V	0.5	0.464286	0.189655
GPRC6A	nterm	P91S	rs2274911	0.68	chr4:147141042	I68V	0.225	0.0833333	0
		I144R	rs28360548	0.18	chr4:147141230	K130N	0.8	0.208333	1
					chr4:147141252	P138T	0	0	0.258621
					chr4:147144341	V237M	0	0	0.103448
					chr4:147144377	L249I	0	0	0.189655
					chr4:147144569	T313A	0.0714286	0.368421	0
					chr4:147144695	H355Y	0.047619	0.166667	0
					chr4:147144926	A432T	0.125	0.625	0.566667
					chr4:147150630	F462L	0	0	0.362069
					chr4:147158418	N588S	0.9	0.479167	1
GRM2	nterm	L12P	rs75461739	0.03	chr2:84730676	H77Y	0	0	0.0833333
		R417H	rs116567227	0.01
GRM7	nterm	Y433F	rs2229902	0.22	chr2:53682342	T263S	0	0	0.316667
		S521L	rs191307010	0.11
HCRTR2	cterm	T431K	rs141299250	0.01	chr4:54944671	S412N	0	0	0.2
HRH1	IC3	G270E	rs7651620	0.01	chr2:49763303	V272D	0.119048	0.133333	0
		R326Q	rs74840800	0.01	chr2:49763196	V308M	0.0714286	0	0.344828
HRH4	IC3	H206R	rs11662595	0.07	chr18:17492012	I223S	0	0.1	1
		S284C	rs58154316	0.03	chr18:17492090	H249P	0	0	0.103448
HTR1A	nterm	P16L	rs1800041	0.01	chr6:61792259	P15S	0	0	1
					chr6:61792238	G22S	0	0	1
					chr6:61792208	T32S	0	0	0.196429
HTR1A	IC3	G273D	rs1800042	0.01	chr6:61791320	A328D	0	0.0138889	1
HTR1E	IC3	A208T	rs3828741	0.01	chr4:82975291	A208S	0	0.0333333	0
HTR2A	nterm	T25N	rs1805055	0.01	chr17:25714410	S29G	0	0.02	0.85
					chr17:25714351	D48E	0	0.6	0
HTR2B	cterm	M421V	rs6736017	0.02	chr12:94964954	R447T	0	0	0.448276
LGR5	nterm	Q355R	rs150655850	0.01	chr11:68574730	G512R	0.1	0	0
		F482L	rs76115696	0.01
LPAR1	cterm	I352T	rs147367410	0.01	chr15:25308456	S331G	0.119048	0	0.466667
					chr15:25308496	S344W	0.0238095	0	0.266667
LPAR5	cterm	T319A	rs115447074	0.01	chr11:6785632	L329F	0.047619	0.0428571	0.982759
					chr11:6785628	A330V	0.047619	0.0441176	0.983333
LPHN1	nterm	E750D	rs41276898	0.05	chr19:13853215	A199P	0.025	0.142857	0.0517241
LTB4R	cterm	S343A	rs200462048	0.01	chr7:87212415	G335S	0	0	0.267857
MC5R	TM5	F209L	rs2236700	0.27	chr18:933151	S203C	1	0.33871	0
MRGPRG	EC1	A76T	rs111693331	0.04	chr14:3231228	V69M	0.0714286	0.015625	0
					chr14:3231209	G75D	0.761905	0.234375	0.224138
MRGPRG	IC2	F109L	rs182921716	0.01	chr14:3231134	S100N	0.0714286	0.136364	0.790323
					chr14:3231084	R117W	0.166667	0.274194	0.775862
MRGPRG	EC2	A162V	rs75003193	0.01	chr14:3230990	R148H	0.0238095	0.125	0.6
					chr14:3230975	P153L	0	0.133333	0.62
					chr14:3230960	R158H	0.047619	0.25	0
MRGPRG	cterm	P247S	rs140657678	0.01	chr14:3230630	R268Q	0	0.269231	0
		G287V	rs75066302	0.04
MRGPRX1	IC1	R55L	rs55954376	0.01	chr14:52926663	R55C	0	0.242424	0
MRGPRX1	TM7	F273L	rs138263314	0.02	chr14:52927305	P269T	0	0	0.266667
MRGPRX3	TM2	A70V	rs61733595	0.01	chr14:53771107	A71V	0.547619	0.8125	1
					chr14:53771090	S77G	0	0	0.0666667
MRGPRX3	EC2	N169D	rs4274188	0.77	chr14:53770811	S170P	0.595238	0.803571	1
MRGPRX3	TM5	L198R	rs28482781	0.02	chr14:53770750	V190G	0	0	0.103448
					chr14:53770744	C192S	1	0.913793	1
					chr14:53770726	L198R	0.0714286	0	0
MRGPRX4	nterm	F8L	rs2468774	0.34	chr14:53725743	T21I	0	0	0.0714286
MRGPRX4	nterm	N25K	rs2445180	0.34	chr14:53725719	S29I	0.047619	0	0.333333
MRGPRX4	IC1	Y54C	rs1869788	0.38	chr14:53725642	R55C	0.125	0	0.016129
					chr14:53725635	R57H	0.2	0.0806452	0
MRGPRX4	EC1	L83S	rs2445179	0.97	chr14:53725535	I90M	0	0	0.327586
					chr14:53725524	I94T	0.025	0	0.0517241
MRGPRX4	EC3	N245S	rs7102322	0.02	chr14:53725078	H243Y	0	0	0.344828
MTNR1B	nterm	G24E	rs8192552	0.05	chr14:91544249	W16G	0	0.0454545	0.0166667
NMBR	cterm	L390M	rs7453944	0.1	chr4:121636092	M388I	0	0	0.603448
NMUR2	TM7	F315L	rs1895245	0.13	chr6:148829830	V308I	0.119048	0	0
NMUR2	cterm	E376K	rs61735377	0.01	chr6:148826750	P355T	0.666667	0.793103	1
		P383L	rs4958532	0.13
		M388V	rs4958531	0.13
NPBWR1	cterm	R319C	rs36068168	0.01	chr8:55521366	L318F	0.0952381	0	0
					chr8:55521378	I322V	0	0	0.275862
NPFFR1	EC2	A193S	rs61746115	0.01	chr9:66758061	P199R	0	0.106061	0
NPFFR1	EC2	R196L	rs61746113	0.01	chr9:66758070	S202L	0	0	0.465517
NPFFR1	cterm	R347S	rs113487866	0.03	chr9:66758625	S387L	0	0	0.266667
					chr9:66758702	R413G	0.0555556	0.12963	0
					chr9:66758712	P416R	0.166667	0.0483871	0
					chr9:66758747	W428R	0.194444	0	0
NPSR1	TM3	S143G	rs325465	0.01	chr3:91351847	V129A	0.0714286	0.25	0
NPSR1	EC2	C197F	rs34705969	0.02	chr3:91336925	R188K	0	0.283333	0
NTSR2	cterm	P388L	rs34764121	0.08	chr13:11727816	A360V	0.0238095	0	0.05
					chr13:11727814	V361M	0.0238095	0	0.05
					chr13:11727747	H381R	0.0238095	0	0.0833333
					chr13:11727709	L394R	0.547619	0.83871	1
OPN3	TM6	M256I	rs78202695	0.01	chr1:215452730	T263A	0.857143	0.0178571	0
OPRM1	nterm	A6V	rs1799972	0.07	chr4:108941462	P26R	1	0.66129	1
		N40D	rs1799971	0.19	chr4:108941453	G29A	0.047619	0.328125	0
					chr4:108941399	P47L	0	0	0.310345
OXER1	nterm	M40I	rs34142793	0.01	chr13:42882717	V56I	0.1	0	0
OXER1	cterm	A368V	rs76606481	0.02	chr13:42881699	R395Q	0	0.147059	0
		L372I	rs75802518	0.01
		L407V	rs2278586	0.33
OXTR	TM5	L206V	rs150746704	0.01	chr2:52233854	S224C	0.119048	0.0322581	0.741935
		A218T	rs4686302	0.15
P2RY1	nterm	A34V	rs118182811	0.01	chr2:134824720	L18Q	0	0.166667	0
P2RY2	cterm	R312S	rs3741156	0.29	chr14:71353468	D342N	0.690476	0.181818	0.321429
		R334C	rs1626154	0.12
		S359P	rs74472890	0.02
P2RY4	TM4	V168M	rs1152186	0.05	chrX:69226991	V168A	0.0714286	0	0
P2RY4	cterm	R318H	rs147991664	0.01	chrX:69226442	T351N	0.214286	0.05	0
		P352T	rs72628860	0.04
PTAFR	cterm	N338S	rs5939	0.01	chr1:30837865	K302R	0	0	0.183333
PTGDR	nterm	R7C	rs41311442	0.01	chr7:115247075	K2R	0.65	0.046875	0
PTGER1	IC3	H256R	rs7249305	0.09	chr19:14182744	R259C	0	0.0862069	0
					chr19:14182686	G278V	0.175	0	0
PTH1R	cterm	E546K	rs77048718	0.01	chr2:89636222	T525I	0	0.191176	0
					chr2:89636090	S569L	0.142857	0	0
PTH2R	cterm	V435M	rs77919204	0.01	chr12:72369494	A466V	0	0.0689655	0
					chr12:72369648	S517R	0	0	0.15
SCTR	nterm	D110N	rs6726491	0.01	chr13:125664167	T59M	0.105263	0	0.232143
					chr13:125648150	M95I	0	0	0.383333
					chr13:125642994	Q109R	0.190476	0.310345	1
					chr13:125642962	N120H	0	0	1
					chr13:125642926	N132H	0.0714286	0.232143	0.0166667
SMO	nterm	D25G	rs41304185	0.12	chr3:166523851	A52V	0.833333	0.566667	1
SSTR3	cterm	S411T	rs229568	0.05	chr10:81105201	K367R	0.928571	0.5	1
		R414H	rs4988471	0.01
SSTR4	cterm	F321S	rs2567608	0.51	chr10:56326866	A357E	0.333333	0.114286	1
					chr10:56326874	M360V	0.0238095	0	0.103448
TACR2	nterm	D5G	rs61732394	0.02	chr9:67609859	S30G	0	0	0.45
		I23T	rs5030920	0.22
TAS1R2	nterm	S9C	rs9701796	0.78	chr1:21500203	R202H	0.047619	0.259259	0
		I191V	rs35874116	0.27	chr1:21499682	I376V	0.3	0	0
		L264M	rs74056647	0.01	chr1:21485190	Y533F	0.6	0.892857	0.862069
		R317G	rs34447754	0.24
		I486V	rs28374389	0.15
TAS1R3	nterm	A5T	rs76755863	0.03	chr1:4400172	I225T	0.225	0.359375	1
		R247H	rs111615792	0.06	chr1:4400493	H332R	0.275	0.352941	1
		G367C	rs147600530	0.02	chr1:4400555	A353T	0	0	0.116667
UTS2R	nterm	P8R	rs41344948	0.01	chr16:77856954	T17I	0	0	0.283333
VIPR1	nterm	D126G	rs144670843	0.01	chr2:94061895	A54G	0.047619	0.259259	0
VIPR1	cterm	R445L	rs3733055	0.01	chr2:94039686	A428G	0	0	0.275862
		F410S	rs138691820	0.01
